# Supplementary material for: ABO blood group and risk of newly diagnosed nonalcoholic fatty liver disease: A case-control study in Han Chinese population
Source: PLoS One. 2019 Dec 4;14(12):e0225792. doi: 10.1371/journal.pone.0225792 (PMC6892526; doi:10.1371/journal.pone.0225792)
Supplement: S1 Dataset — (XLSX) [file pone.0225792.s008.xlsx]

## Sheet: Original_Data
ID	NAFLD	Age	Sex	EDU	BMI	DM	HYP	CHD	Smoking	SBP	DBP	PT	FBG	ALB	PLT	ALT	AST	ALP	GTT	TB	BA	TG	TC	HDL_C	LDL_C	ApoE	ABO
1	0	18	1	1	22.85	0	0	0	2	130	90	13.2	3.55	48.6	317	13	13	72	21	13.3	1.4	0.82	4.03	1.37	2.25	39.5	1
2	0	43	1	1	30.2	1	1	0	0	133	97	12.7	4.58	41.8	274	16	15	99	36	6.3	12.9	6.01	4.46	0.70	1.58	72.8	2
3	0	30	1	1	18.0	0	0	0	1	110	70	14.1	4.19	34.1	260	7	13	53	17	6.8	3.9	0.76	3.21	0.94	1.98	28.8	1
4	0	69	2	0	24.0346	1	0	0	0	112	70	13.7	17.60	40.9	173	17	19	99	15	15.4	5.7	1.26	3.68	1.23	1.48	47.2	2
5	0	79	2	0	17.1158	0	1	1	0	122	95	14.2	8.56	36.6	303	7	17	69	14	7.7	3.2	1.30	4.26	1.32	2.23	28.6	0
6	1	45	1	2	28.7	1	0	0	0	140	92	13.5	10.87	39.5	271	46	49	65	28	5.3	3.1	3.41	3.66	0.78	1.82	52.9	1
7	0	64	1	2	28.4	0	1	0	0	161	78	14.5	4.46	43.7	126	12	20	65	16	16.4	5.9	1.31	4.20	0.83	2.98	30.5	0
8	0	52	2	1	18.4	0	0	0	0	124	75	14.0	4.88	43.6	196	28	30	43	11	14.4	1.3	1.23	5.02	1.27	2.92	24.6	3
9	0	81	1	1	15.9	0	0	0	2	107	75	21.0	5.03	31.8	51	54	181	118	198	25.3	52.8	1.04	4.43	0.85	3.11	51.3	2
10	0	45	1	2	22.2574	0	0	0	2	151	70	13.2	4.57	43.2	237	30	27	101	27	7.1	4.8	1.10	5.02	0.91	3.59	32.8	0
11	0	60	1	1	24.5	1	0	1	0	97	64	14.3	8.42	36.6	130	18	14	77	10	7.9	13.2	1.00	2.64	0.65	1.38	20.8	0
12	0	43	1	1	23.1928	0	0	0	0	120	80	13.3	5.03	44.1	210	54	38	86	55	8.7	2.7	0.61	4.00	1.12	2.09	46.5	0
13	0	66	2	1	19.514	0	1	0	0	156	92	13.2	4.74	44.1	101	18	21	81	14	15.9	4.2	1.19	4.74	1.16	3.14	28.0	2
14	0	60	2	1	28.31	0	0	0	0	132	102	13.2	5.56	43.9	178	13	18	89	15	12.2	5.8	1.24	5.02	1.21	3.50	30.7	0
15	0	59	2	1	19.5	0	0	0	0	103	63	13.9	3.95	42.6	166	12	19	102	9	12.7	1.3	1.28	4.32	1.18	2.51	44.1	0
16	0	72	1	1	25.0917	0	0	0	1	135	77	13.4	5.44	44.2	143	13	20	93	12	20.0	6.5	0.57	4.00	1.05	2.74	27.0	0
17	0	33	1	2	23.836	0	0	0	0	131	90	13.1	4.49	45.2	367	33	24	94	22	7.1	15.8	2.38	5.49	0.84	3.70	35.9	0
18	0	50	1	2	28.3	0	0	1	0	134	110	13.1	4.67	44.6	179	38	26	145	25	12.0	3.8	4.22	3.40	0.84	1.29	34.9	0
19	0	51	2	1	17.6	0	0	0	0	115	76	13.1	4.72	47.4	166	27	26	93	15	11.7	2.9	1.42	5.45	1.37	3.50	34.0	2
20	0	51	1	2	27.2	1	1	0	2	146	87	13.4	5.80	48.3	188	17	18	69	35	9.7	3.1	2.87	5.43	0.84	3.83	38.1	1
21	0	63	2	0	21.6894	0	0	0	0	136	74	14.0	4.91	36.3	276	12	19	68	16	5.1	14.0	1.24	5.19	1.49	2.87	31.6	0
22	0	46	2	1	23.3499	0	0	0	0	144	87	12.3	4.42	39.3	172	14	15	48	12	8.7	6.3	1.92	4.36	1.59	1.21	71.8	2
23	0	75	2	1	21.3675	0	1	0	0	168	78	12.9	5.92	39.6	321	11	19	90	7	9.6	3.7	1.27	4.41	1.33	2.24	30.5	0
24	0	68	1	1	28.5375	0	0	1	2	140	75	14.9	5.22	39.5	184	39	30	52	25	4.7	6.2	0.91	2.91	0.86	1.61	12.2	1
25	0	48	1	2	26.4	0	0	0	0	104	63	13.4	5.06	43.0	140	31	30	24	24	7.8	9.2	0.89	3.85	1.05	2.61	24.8	0
26	1	74	2	0	25.8065	0	1	0	0	155	79	13.4	6.84	39.7	136	15	18	79	18	8.1	3.1	7.04	9.67	0.90	1.19	136.0	1
27	0	84	1	1	22.4	1	1	0	0	143	73	14.2	5.38	34.9	199	9	14	45	8	6.4	2.8	1.79	4.19	0.98	1.18	61.5	1
28	1	53	2	1	21.9076	0	0	0	0	120	70	12.9	6.72	45.0	155	28	21	107	36	10.4	6.5	0.75	4.68	1.74	2.35	42.5	2
29	0	39	2	1	22.1	0	0	0	0	121	83	14.4	4.50	36.9	243	11	18	60	73	7.6	2.7	2.02	3.86	0.71	2.08	39.8	3
30	0	71	1	1	17.0558	0	0	0	1	127	77	13.8	5.02	43.2	238	9	19	63	14	12.2	5.7	0.62	4.70	1.37	2.79	26.9	1
31	0	69	2	1	24.6	0	1	0	0	137	67	14.3	5.77	41.2	198	16	20	102	16	6.1	1.5	1.44	5.36	1.71	2.53	40.2	2
32	0	52	2	2	19.8115	0	0	0	0	130	80	12.5	4.15	42.2	219	47	35	91	14	5.6	16.9	0.88	3.09	1.09	1.47	42.2	0
33	0	75	1	2	27.2	1	1	1	0	138	70	14.4	5.92	38.7	115	30	24	35	31	13.9	4.7	1.18	2.57	0.86	1.25	27.1	3
34	0	56	2	1	23.9188	0	0	0	0	115	71	12.9	5.00	46.0	182	17	20	69	10	7.8	2.4	0.70	5.73	1.79	3.01	40.1	2
35	0	51	2	1	25.1486	0	0	0	0	115	70	12.8	5.01	43.1	225	17	17	88	14	7.9	10.4	1.11	4.88	1.18	2.77	42.1	1
36	0	61	2	1	24.5	0	1	1	0	135	71	13.5	5.00	37.0	131	12	20	84	12	6.8	8.4	1.27	4.61	1.18	2.50	29.3	1
37	0	67	2	1	21.1	0	1	1	0	132	76	14.3	5.08	39.6	216	13	15	66	15	6.6	2.3	0.82	4.68	0.90	3.25	29.9	1
38	0	45	2	1	22.9	0	0	0	0	110	65	13.3	4.31	44.8	243	23	29	52	14	6.4	1.1	1.52	4.94	1.03	3.22	33.9	0
39	0	41	2	0	NA	0	0	0	0	105	60	14.3	4.59	28.1	269	10	12	113	25	5.4	9.5	1.07	2.85	0.61	2.04	27.8	1
40	0	49	2	0	20.9708	0	0	0	0	130	80	14.2	5.5	41.5	227	4	12	58	12	11.0	0.6	1.6	4.23	0.94	2.65	31	2
41	0	28	1	2	NA	0	0	0	2	130	98	14.5	4.62	41.5	236	8	8	63	15	5.3	4.9	1.08	3.28	0.82	2.06	18.8	1
42	0	57	1	1	29.8884	0	0	0	0	141	81	12.7	6.30	44.3	115	82	61	54	92	21.3	6.4	4.43	5.94	0.89	2.91	76.8	2
43	0	53	2	1	16.7685	0	0	0	0	100	70	13.5	5.29	42.3	140	14	17	68	18	11.8	3.4	1.69	5.13	1.18	3.15	42.0	0
44	0	53	1	2	22.9532	0	0	0	0	155	100	12.6	4.71	47.7	206	26	24	101	59	8.1	10.0	3.35	5.09	1.19	2.66	48.7	2
45	0	67	2	1	21.1	0	0	0	0	110	78	12.9	4.62	40.3	169	15	24	86	11	8.9	4.1	0.94	4.81	1.59	2.44	34.0	3
46	1	33	1	2	35.0	1	0	0	0	114	76	11.9	16.27	36.9	198	33	24	80	129	6.7	5.7	11.99	6.13	0.70	1.20	82.0	1
47	0	36	1	1	37.3	0	0	0	2	128	79	12.7	6.50	43.4	248	40	28	70	63	9.4	12.6	2.40	4.37	0.74	0.32	40.1	0
48	0	40	2	1	25.0	0	0	0	0	122	81	13.1	5.78	42.3	195	15	14	56	14	8.8	9.2	1.97	4.01	0.88	2.41	39.9	0
49	0	44	2	1	22.7	0	0	0	0	135	95	12.6	4.66	47.2	89	9	19	46	12	23.6	2.4	1.68	6.03	1.53	3.54	39.0	1
50	0	64	1	2	28.6715	1	1	1	2	145	66	13.1	11.05	43.0	143	12	14	63	18	11.9	4.4	1.42	3.85	0.75	2.56	28.7	2
51	0	54	2	0	21	0	0	0	0	130	68	14.0	5.15	41.3	52	11	24	79	6	11.1	0.3	0.67	4.24	2.22	1.35	50.7	0
52	0	77	2	0	21.72	1	1	1	0	150	70	13.5	7.91	36.5	129	13	14	73	14	7.4	13.6	2.29	4.89	0.91	2.80	35.4	2
53	0	58	2	1	18.3655	0	0	1	0	120	73	13.5	NA	44.1	220	14	25	73	29	11.1	2.9	2.40	6.41	1.22	3.70	43.3	0
54	0	59	1	2	20.6071	0	0	0	2	167	92	13.3	4.65	41.0	168	25	19	76	23	4.6	10.0	2.38	5.24	0.99	3.06	44.9	1
55	0	29	1	2	21.9729	0	0	0	0	126	72	12.9	4.74	43.8	203	14	20	46	10	5.7	2.6	0.65	3.39	0.95	1.86	29.1	1
56	0	77	2	1	22.8928	0	1	0	0	130	70	13.2	4.54	39.5	177	16	22	75	9	8.7	2.5	0.80	2.51	1.63	1.56	28.3	1
57	0	63	2	1	20.22	0	0	1	0	100	60	13.9	4.00	39.4	178	11	25	71	19	6.9	0.8	0.72	4.10	1.80	1.72	15.9	0
58	0	72	2	2	27.9267	1	1	1	0	142	66	14.6	NA	42.8	214	26	22	90	27	9.8	22.2	1.25	4.40	1.06	2.94	31.9	0
59	0	70	2	2	21.9	0	0	0	0	139	73	14.0	4.33	40.9	156	9	16	56	10	9.3	2.8	0.81	3.23	1.19	1.45	38.7	3
60	0	42	2	1	22.7228	0	0	0	0	163	100	14.7	6.48	47.4	230	11	16	48	7	20.7	8.7	0.37	4.62	1.54	2.72	30.3	1
61	1	81	1	1	24.2215	0	1	1	0	140	80	14.6	4.73	37.6	166	17	21	81	48	13.3	8.3	2.21	4.28	0.84	2.42	49.0	0
62	0	63	1	1	22.5	1	1	1	0	135	72	12.8	7.09	50.0	201	28	25	NA	20	12.5	NA	2.05	4.75	1.12	2.86	32.9	3
63	0	58	1	1	25.8166	0	0	0	2	129	72	13.4	NA	42.3	222	22	24	116	52	9.6	1.8	1.46	3.48	1.03	1.81	30.1	0
64	0	75	2	0	22.8928	0	0	1	0	128	80	13.7	5.07	39.1	249	17	21	66	21	14.0	2.3	0.89	4.70	1.23	2.94	34.6	1
65	0	80	1	2	24.8016	1	1	1	0	168	98	13.5	5.98	39.5	217	18	20	41	19	13.0	2.2	1.19	5.39	1.14	3.87	30.3	1
66	0	74	2	1	21.9899	0	1	1	0	150	70	12.4	5.37	38.3	220	11	18	87	13	7.2	0.4	1.58	4.46	1.55	1.87	40.7	2
67	0	58	2	1	23.9464	0	0	0	0	127	85	11.6	4.54	38.5	220	5	15	76	16	9.3	28.5	1.50	5.36	1.03	3.68	31.2	0
68	0	13	2	1	22.7721	0	0	0	0	125	87	13.8	5.49	43.5	252	9	16	126	11	6.5	4.4	0.51	4.41	1.44	2.50	57.0	1
69	1	71	2	0	NA	0	1	0	0	127	80	NA	4.82	40.5	215	15	18	71	46	9.8	2.9	1.60	4.29	0.88	2.46	42.6	0
70	0	85	2	1	20.2694	0	1	0	0	140	90	14.4	4.79	35.6	174	11	22	54	23	7.8	4.4	1.10	4.52	1.39	2.21	38.4	0
71	0	76	1	1	20.67	0	0	1	0	120	74	13.6	10.13	39.8	105	15	25	84	22	14.2	2.7	0.69	2.82	0.95	1.48	22.5	2
72	0	60	2	1	23.7058	0	1	0	0	126	76	12.5	4.99	45.8	173	13	16	106	16	8.0	4.4	2.84	4.3	0.97	1.89	50.9	2
73	0	71	2	1	20.8117	0	1	0	0	130	80	12.9	5.60	44.1	146	19	21	86	19	7.5	1.0	0.97	5.27	1.73	2.84	55.2	2
74	0	44	2	2	15.4901	0	0	0	0	112	73	12.9	4.38	42.3	136	18	24	52	10	11.4	6.5	0.72	4.18	1.60	1.84	40.2	1
75	0	65	1	1	22.506	0	0	0	0	118	77	13.4	4.55	45.2	129	16	25	94	28	20.1	3.6	1.73	5.61	1.26	3.77	39.8	0
76	0	63	2	1	24.6939	0	1	1	0	136	83	12.8	5.62	46.3	120	14	18	56	13	15.2	0.8	1.11	5.63	1.67	3.17	51.3	3
77	0	39	2	1	21.6413	0	1	1	0	156	110	12.4	4.73	46.5	246	24	29	74	30	11.5	4.3	1.26	4.89	1.39	2.75	29.7	2
78	0	63	2	1	22.66	1	1	0	0	136	85	12.1	6.76	48.1	234	18	24	65	23	11.4	1.2	2.19	5.74	1.15	3.71	48.4	3
79	0	60	2	1	24.1	0	0	0	0	129	81	12.8	5.43	41.3	111	43	38	63	14	9.9	1.7	1.58	4.89	1.31	2.60	31.8	0
80	0	79	2	1	20	0	0	1	0	124	62	12.1	3.96	46.1	205	19	26	101	15	10.3	6.3	1.66	6.73	2.05	3.39	54.6	2
81	0	46	2	1	22.8	0	1	0	0	176	101	12.7	4.63	37.7	216	25	30	52	8	7.9	5.2	0.58	4.40	1.63	1.96	42.6	3
82	0	52	2	1	20.7765	0	0	0	0	113	85	12.7	4.59	44.8	270	18	26	81	20	14.5	1.3	1.32	5.46	1.36	3.06	44.4	1
83	0	80	1	1	27.6817	0	1	1	0	200	100	13.8	7.45	42.5	157	23	21	79	46	10.2	1.9	0.93	3.21	0.82	1.72	21.6	2
84	0	69	1	1	26.7299	1	0	1	0	140	90	13.8	8.80	41.0	228	14	14	50	17	8.6	5.4	1.48	2.85	0.88	1.12	39.0	1
85	0	30	2	2	23.3426	0	0	0	0	111	71	14.1	5.03	39.8	344	10	13	62	21	7.1	3.2	0.78	3.78	1.04	2.17	27.7	1
86	0	40	1	1	26.7685	0	0	0	0	149	100	13.3	4.19	42.8	204	34	21	78	15	10.9	7.8	1.29	5.05	1.03	3.43	40.5	0
87	0	57	2	0	NA	0	0	0	0	130	80	12.7	4.83	46.9	214	15	18	113	25	11.3	2.3	1.85	4.66	1.35	2.46	43.1	1
88	0	32	2	1	NA	0	0	0	0	117	82	13.1	4.30	45.4	171	21	23	46	14	7.7	2.0	0.60	4.93	1.77	2.92	23.0	2
89	0	47	1	1	22.3549	0	0	0	0	109	78	13.5	4.84	39.3	261	14	13	87	21	5.2	2.0	0.86	4.61	1.24	3.05	32.8	1
90	0	42	2	1	23.6	0	0	0	0	132	78	12.8	4.6	45.7	160	13	19	62	10	10.6	0.6	0.72	5.96	1.76	3.38	38.4	1
91	0	29	2	2	17.6232	0	0	0	2	110	65	14.2	4.06	45.9	163	12	15	42	22	7.3	1.5	0.73	4.08	1.64	2.07	29.7	0
92	0	63	1	1	NA	1	0	0	2	115	64	13.5	3.99	42.8	112	15	17	68	10	13.6	1.9	0.78	3.91	1.29	2.28	21.3	0
93	0	32	1	2	24.7	0	0	0	2	122	75	12.5	5.48	45.6	228	32	20	79	51	7.4	1.7	1.32	3.78	1.21	2.15	30.1	0
94	0	75	1	1	22.5	0	0	0	2	130	80	13.3	5.02	46.6	169	8	24	54	15	9.2	1.7	0.82	4.68	1.25	3.27	27.9	0
95	0	62	2	1	25.4375	0	1	1	0	166	80	13.8	5.60	44.2	230	35	33	70	35	11.7	1.9	1.78	4.85	1.20	2.78	34.1	1
96	0	74	1	1	24.9	0	0	0	0	157	79	14.4	5.57	42.9	205	19	23	55	16	8.3	16.1	2.2	4.22	0.85	2.42	40.3	2
97	0	58	1	1	25.7081	0	1	0	2	163	82	13.7	8.77	41.7	178	16	18	61	14	8.6	3.8	0.91	5.21	1.01	3.61	31.9	0
98	0	29	1	2	19.28	0	0	0	2	102	63	13.9	4.78	39.7	158	53	38	127	108	5.8	25.7	0.96	2.52	0.64	1.30	33.0	3
99	0	71	1	0	22.8	0	0	0	0	122	66	13.2	4.75	42.9	121	23	23	64	18	19.3	10.9	1.55	6.24	1.33	3.87	33.5	1
100	0	58	2	1	25.82	0	0	0	0	128	74	13.4	4.19	41.9	211	11	15	69	13	10.2	1.3	0.84	5.24	1.08	3.73	32.8	0
101	0	68	2	0	28.8	1	1	0	0	151	73	12.8	8.23	44.2	179	20	18	143	88	9.0	7.7	4.84	7.73	1.19	4.26	65.2	0
102	0	61	1	1	30.0	0	0	0	2	110	71	13.7	4.37	39.7	98	6	21	122	15	8.4	2.6	0.80	3.90	1.41	1.68	48.7	0
103	0	38	1	1	31	1	0	0	2	118	80	13.2	11.81	42.4	111	39	26	32	38	4.5	1.4	2.16	5.04	1.03	3.53	39.0	1
104	0	84	1	2	NA	0	1	0	0	156	71	15.1	5.82	35.0	306	14	22	71	12	9.6	1.8	1.29	2.81	0.84	0.64	55.6	0
105	0	46	2	2	23.0	1	1	0	0	135	80	12.8	9.05	45.7	171	11	14	51	14	9.5	5.1	2.39	4.81	1.23	2.48	43.4	2
106	0	58	2	1	19.4771	0	0	0	0	134	69	12.6	NA	46.4	262	10	20	103	14	7.9	10.1	2.81	6.14	1.40	3.45	43.9	0
107	0	62	1	0	27.0416	0	0	1	0	143	89	13.3	NA	42.2	169	20	25	77	24	8.0	4.2	0.82	2.89	0.82	1.59	31.4	2
108	1	61	2	1	24.3	1	1	0	0	182	98	12.8	16.56	48.0	152	43	29	130	88	14.2	2.5	7.53	7.11	1.29	2.34	78.2	1
109	0	57	1	2	23.7118	0	1	1	1	110	70	12.3	6.24	42.0	310	20	19	98	89	5.4	14.0	5.01	5.47	0.97	3.10	47.3	0
110	0	75	2	1	23.6344	1	1	1	0	144	66	13.5	5.19	38.4	20	14	18	57	13	4.7	0.6	0.76	3.16	0.93	1.87	23	0
111	0	78	2	2	22.6003	0	1	1	0	128	78	12.8	5.93	42.1	147	11	16	55	16	12.2	0.7	1.00	6.51	1.95	3.89	39.2	0
112	0	86	1	1	24.2	1	1	1	0	150	72	13.4	7.16	37.4	205	17	26	61	11	12.6	2.6	1.17	4.52	0.99	2.75	33.3	2
113	1	30	1	1	26.8923	0	0	0	2	104	70	13.6	5.73	41.5	347	21	14	62	30	4.7	1.7	3.55	3.47	0.65	1.78	46.5	3
114	0	63	2	1	21.6	0	0	0	0	145	81	13.1	5.21	43.8	142	16	24	74	12	5.0	8.6	9.48	6.46	1.08	2.59	79.0	1
115	0	6	2	0	NA	0	0	0	0	105	76	13.1	4.37	47.2	166	16	35	289	13	8.2	0.5	0.45	4.91	1.74	2.76	46.3	2
116	0	44	1	1	20.9542	0	0	0	2	108	72	13.5	5.00	43.6	160	24	18	82	19	12.5	11.7	1.29	4.96	1.07	3.37	29.7	0
117	0	28	2	2	20.1	0	0	0	0	119	75	13.0	5.6	46.9	246	10	13	78	17	8.1	2.5	1.03	4.82	1.13	3.28	28	0
118	0	32	1	2	23.4938	0	0	0	0	117	65	12.7	4.52	47.7	159	4	16	67	9	10.6	4.2	1.01	3.62	0.96	1.96	40.7	2
119	0	47	1	1	23.7894	1	1	0	2	128	81	13.9	10.45	43.4	152	16	17	71	22	9.3	4.3	0.75	5.03	1.00	3.67	26.5	0
120	1	72	2	1	28.4	1	1	0	0	168	90	13.1	6.94	43.4	38	22	25	84	21	9.5	4.7	1.74	5.19	1.16	3.25	36.4	0
121	0	17	2	2	NA	0	0	0	0	111	61	13.6	4.09	44.0	251	50	43	84	16	4.3	5.7	1.82	3.87	1.50	1.90	50.1	0
122	0	39	2	2	25.7411	0	0	0	0	105	70	13.2	5.16	44.4	354	13	15	82	27	6.0	8.1	0.80	6.39	1.90	3.97	42.7	2
123	0	53	1	1	20.6	0	0	0	2	128	69	13.5	4.5	43	267	9	18	85	15	10.9	2.4	1.09	5.16	0.96	3.75	22.4	0
124	0	65	2	1	19.8	0	0	0	0	130	80	13.0	4.4	39.2	151	18	28	91	10	6.6	4.3	0.57	4.73	1.31	2.95	31.7	2
125	0	59	2	2	19.1327	0	0	0	0	106	71	13.8	5.10	41.3	192	9	17	76	15	8.7	11.2	0.63	4.22	1.58	2.10	38.1	0
126	0	34	1	1	24.086	0	0	0	0	130	74	12.6	4.67	44.0	208	19	22	71	15	4.1	5.9	2.41	4.75	0.91	2.88	30.8	0
127	0	46	1	1	24.0901	0	1	0	0	158	93	14.5	5.01	45.4	252	25	33	86	16	19.8	5.1	1	4.68	1.18	2.87	26.3	2
128	0	59	1	1	20.7612	0	0	1	2	132	87	13.7	4.67	37.0	92	11	17	94	15	3.2	11.8	2.63	3.61	0.75	2.18	25.0	0
129	0	60	2	1	23.3	0	0	0	2	96	57	14.4	4.5	29.8	158	12	15	50	8	5.7	3.5	1.7	3.14	0.7	1.59	35	2
130	0	60	2	1	23.4	0	0	0	0	132	60	14.0	4.9	44.6	281	10	18	89	13	17.6	1.4	1.39	6.47	1.23	3.99	51.2	0
131	0	20	2	1	19.3	0	0	0	0	100	74	NA	4.01	38.8	195	8	12	30	13	4.9	1.4	0.67	3.36	1.13	1.81	27.6	2
132	0	86	2	0	19.9792	0	1	1	0	148	82	13.1	NA	42.5	250	9	19	107	13	7.9	2.2	0.85	5.51	1.72	2.82	48.0	2
133	0	50	2	1	27.3	0	0	0	0	129	85	12.9	4.79	41.7	260	16	16	105	27	8.6	4.8	1.62	5.12	1.35	2.98	43.1	0
134	0	73	2	0	28.9352	1	1	0	0	180	90	13.2	7.80	40.3	268	12	15	67	19	5.7	3.3	0.80	4.02	0.93	2.70	25.7	1
135	0	51	2	1	20.5027	0	0	0	0	142	104	13.3	5.06	46.1	222	19	27	78	13	12.1	2.1	0.66	4.90	1.85	2.32	31.7	2
136	0	46	2	1	26.2	1	0	0	0	167	92	12.6	4.66	28.6	211	21	26	90	25	3.9	3.0	2.67	7.77	1.61	4.91	35.0	1
137	0	56	2	1	21.2	0	0	0	0	120	80	12.2	4.72	47.1	125	16	18	79	16	4.7	2.1	2.01	6.49	1.29	4.58	41.4	3
138	1	64	1	1	26.4463	0	0	0	0	156	86	13.0	6.91	42.9	270	27	23	55	31	11.4	9.0	1.52	4.10	1.00	2.53	34.5	1
139	1	63	2	1	23.0546	0	1	0	0	182	62	14.0	6.30	42.8	241	18	27	46	24	10.2	1.2	1.26	3.29	1.13	1.65	30.8	1
140	0	85	2	0	21.2084	1	0	1	0	120	60	14.4	5.60	42.1	87	11	16	77	10	8.3	11.6	1.68	3.45	0.89	1.97	26.2	2
141	0	61	2	1	21.4844	0	0	1	0	123	64	14.4	5.80	43.7	164	12	21	52	12	10.3	2.8	1.41	5.95	1.33	3.69	43.5	3
142	0	63	2	0	21.9099	1	0	0	0	125	68	13.2	5.70	40.6	197	23	21	64	12	6.8	4.7	3.69	3.98	0.80	1.70	36.0	2
143	0	82	1	1	21.6713	1	0	1	0	158	88	15.5	4.20	34.2	390	46	39	181	296	14.8	7.7	0.60	3.43	1.15	1.71	40.1	1
144	0	79	2	1	24.4	1	1	0	0	170	73	12.9	8.24	38.3	197	15	18	76	21	13.0	3.7	1.43	4.86	1.55	2.51	40.3	1
145	0	59	2	1	23.4375	0	1	0	0	130	80	13.2	4.70	40.9	200	18	24	72	10	8.3	5.0	1.60	5.67	1.24	3.13	40.4	2
146	1	64	2	0	22.3133	0	0	0	0	128	70	13.0	5.41	41.2	82	18	18	74	19	9.1	4.9	1.37	5.45	1.35	3.32	30.8	2
147	0	64	2	1	12.2	1	1	0	0	107	59	13.3	23.29	38.4	163	22	32	67	19	24.9	4.6	16.99	10.64	0.40	0.88	147.1	1
148	0	72	2	0	24.0799	0	0	0	0	118	65	14.7	5.65	40.8	175	104	52	69	40	12.1	8.5	1.15	4.71	1.24	2.80	34.5	3
149	0	24	1	1	27.0727	0	0	0	2	118	70	13.3	4.89	44.2	136	20	15	60	32	12.9	4.6	1.17	3.46	0.95	1.14	64.1	0
150	0	56	1	1	23.6	0	0	0	1	131	107	12.3	4.85	45	214	23	23	65	28	7.8	1.4	1.89	8.17	2.02	5.23	43.1	1
151	1	56	1	2	27.0	1	1	0	0	135	85	12.9	12.28	42.2	133	35	23	68	42	8.5	9.8	3.56	4.57	0.72	2.76	42.6	2
152	0	71	2	1	27.268	1	1	1	0	126	76	13.2	7.80	40.8	171	30	31	78	12	8.0	3.4	1.40	3.88	1.05	2.04	30.4	0
153	0	53	2	1	20.5688	0	0	0	2	100	60	12.3	4.96	43.8	189	51	34	80	76	7.2	3.0	2.28	7.42	1.22	4.97	51.2	1
154	0	63	2	1	26.2116	0	1	0	0	130	75	13.0	5.39	41.7	201	20	16	74	40	7.2	6.3	1.33	2.90	0.77	1.66	22.9	0
155	0	84	1	1	21.4844	1	1	1	0	148	66	13.5	5.26	38.1	115	8	15	41	13	6.6	1.9	0.73	2.96	1.04	1.59	25.1	1
156	0	64	2	0	23.8054	0	0	0	0	160	70	13.2	3.34	47.4	144	4	18	95	12	12.2	4.9	2.11	6.60	1.54	4.28	39.3	2
157	0	34	2	1	22.7	0	0	0	0	125	75	14.7	5	39.2	183	10	17	58	10	8.2	3.4	0.59	3.32	1.25	1.46	30.5	3
158	0	50	2	1	20.6483	0	0	0	0	107	66	13.0	4.43	44.0	326	11	17	61	12	7.1	2.6	0.55	4.29	1.25	2.71	29.8	2
159	0	81	2	0	36.44	1	1	0	0	136	68	12.5	3.90	25.2	230	12	19	61	16	3.7	3.3	0.95	4.69	1.80	2.33	32.5	2
160	0	68	2	1	18.6	0	1	0	0	151	86	12.8	4.51	48.1	263	15	20	76	21	12.4	1.0	1.31	6.23	1.38	4.10	41.8	0
161	0	51	2	1	22.95	0	0	0	0	120	70	12.7	4.66	39.0	175	22	16	79	38	5.4	5.3	0.95	3.21	0.97	1.94	26.4	2
162	1	59	2	1	29.3575	1	0	0	0	128	79	13.6	5.71	43.4	236	20	16	59	12	7.0	2.6	1.09	4.34	1.13	2.34	37.5	0
163	0	62	2	1	22.1179	0	0	0	0	128	72	12.7	5.36	45.4	166	18	21	68	14	10.7	2.8	1.01	5.89	1.80	3.14	36.5	1
164	0	30	1	1	21.9	0	0	0	2	115	78	13.7	4.91	43.7	201	50	26	66	41	13.5	2.4	1.11	4.00	1.04	2.56	36.6	2
165	0	34	2	1	21.6	0	0	0	0	126	81	13.7	4.02	43.2	267	11	14	57	8	9.4	3.3	0.96	4.34	1.03	2.86	28.2	3
166	0	28	1	2	21.2245	0	0	0	1	118	76	12.9	5.40	45.7	239	29	21	95	16	15.2	1.9	1.30	4.29	1.22	2.37	32.5	2
167	0	22	2	1	NA	0	0	0	0	107	72	14.2	4.07	48.9	221	10	11	54	10	21.8	2.6	0.66	3.86	1.31	2.02	32.5	3
168	0	42	2	0	19.5651	0	0	0	0	150	96	12.6	4.55	45.4	186	15	15	60	10	8.9	1.3	0.73	4.77	1.50	2.75	30.7	1
169	0	78	2	0	24.0346	0	0	0	0	102	64	15.0	4.67	35.7	133	10	21	72	11	9.1	29.2	0.93	3.12	0.99	1.50	37.9	2
170	0	78	2	1	18.1312	0	1	0	0	136	78	13.7	6.89	40.0	137	27	27	108	20	12.6	2.4	1.47	5.68	1.69	2.94	42.4	1
171	1	61	1	2	30.0	1	1	0	1	140	88	13.6	6.16	40.1	177	41	28	77	22	8.6	9.5	0.76	3.41	0.93	1.95	27.0	1
172	1	61	2	1	27.3437	0	1	1	0	124	90	12.6	6.95	45.3	134	20	17	79	17	12.6	4.8	1.25	6.23	1.88	3.59	48.0	3
173	0	11	1	0	13.2	0	0	0	0	96	60	13.8	4.82	46.2	359	12	17	179	11	5.0	3.9	0.65	3.39	1.33	1.70	29.9	2
174	0	68	2	0	21.4828	0	0	0	0	115	62	13.5	4.74	41.9	158	14	18	59	15	11.1	0.7	1.07	4.78	1.20	3.10	35.7	0
175	0	81	2	1	21.9715	0	1	0	0	133	63	13.1	4.90	42.9	158	12	17	66	116	11.1	2.8	1.35	3.60	1.17	1.65	38.7	0
176	0	56	1	1	21.2	1	0	0	0	117	66	14.0	10.10	40.5	180	31	18	78	14	12.1	3.3	0.69	3.86	1.34	2.02	30.7	2
177	0	55	2	1	24.3732	0	0	0	0	110	70	12.5	4.95	43.8	233	12	23	95	78	22.2	2.3	5.21	6.05	1.06	2.20	74.8	2
178	0	50	2	1	21.6	1	0	0	0	110	60	13.6	5.50	41.0	174	10	17	53	10	14.4	4.3	0.81	4.43	1.20	2.46	26.7	1
179	0	16	1	1	21.7786	0	0	0	0	110	70	13.6	4.46	45.7	208	10	17	203	13	5.9	4.1	1.02	3.14	1.14	1.63	40.3	1
180	0	18	2	1	NA	0	0	0	0	107	75	13.3	3.73	44.9	314	20	25	69	9	20.6	4.7	0.78	5.18	1.55	3.00	42.5	2
181	0	85	2	0	23.8728	1	0	0	0	134	70	14.5	7.45	41.3	211	9	18	56	11	20.4	4.8	1.32	6.41	1.26	4.30	39.7	3
182	0	13	2	1	19.1	0	0	0	0	110	70	13.2	4.38	45.5	74	78	33	224	13	8.6	6.0	1.01	4.53	1.87	1.80	65.3	2
183	1	51	2	2	21.3	1	1	0	0	152	82	12.5	8.16	50.7	217	30	20	48	43	7.4	5.1	3.37	4.31	1.20	2.29	42.8	1
184	0	60	2	1	24.1217	0	0	0	0	134	74	12.7	5.06	43.5	113	15	16	60	16	11.7	0.8	0.78	5.58	2.19	2.66	48.6	0
185	1	63	2	1	25.8	1	1	0	0	156	99	12.5	9.60	45.4	175	43	29	106	45	12.3	3.7	2.04	5.93	1.23	3.40	45.5	2
186	0	59	2	0	15.08	0	0	0	0	120	62	13.4	4.19	44.2	134	8	19	103	16	26.2	5.2	1.12	9.77	2.44	6.20	57.2	2
187	0	68	1	2	25.9107	0	0	0	0	134	78	13.6	5.85	40.7	164	19	24	47	16	8.8	4.0	0.82	3.22	1.14	1.54	17.0	1
188	0	28	2	2	NA	0	0	0	0	110	78	12.7	4.00	45.2	270	13	18	43	12	8.9	3.8	0.57	4.68	1.36	2.73	39.4	0
189	1	68	2	1	22.0	1	1	0	0	157	67	14.2	15.34	41.7	166	10	20	76	27	7.8	4.2	1.95	4.73	1.02	2.57	42.7	1
190	1	67	2	1	27.5	1	1	1	0	128	86	12.9	11.05	45.0	182	24	29	98	25	11.0	3.6	2.01	6.42	1.61	4.00	41.8	2
191	0	39	1	1	25.8	1	1	0	2	165	95	18.7	7.27	33.5	161	14	25	66	35	3.6	6.0	2.35	2.95	0.51	1.33	35.0	0
192	0	84	1	1	20.7031	1	1	1	0	110	70	14.1	6.81	41.7	81	21	23	59	23	12.1	2.8	0.94	2.90	0.74	1.74	26.5	1
193	0	70	2	1	24.3496	0	0	1	0	155	85	13.1	5.41	42.7	139	10	35	140	39	12.7	2.9	2.19	5.81	1.33	3.50	50.3	2
194	0	77	2	2	25.5367	0	1	0	0	160	80	13.3	3.77	41.5	174	10	24	73	16	12.1	1.4	1.45	5.04	1.31	3.17	46.2	2
195	0	15	2	1	20.3779	0	0	0	0	100	70	13.2	3.96	47.1	338	8	14	111	18	5.2	7.7	1.63	5.56	1.31	3.77	38.7	2
196	0	79	2	1	20.5457	1	1	0	0	124	70	14.3	5.59	43.1	175	9	19	302	13	10.3	8.9	1.13	5.04	1.31	2.89	41.5	2
197	1	62	1	1	24.3025	1	0	1	0	150	100	14.1	12.85	41.0	147	32	25	82	31	9.5	2.4	1.62	4.23	0.90	2.72	30.3	3
198	0	75	2	1	18.718	0	1	0	0	158	80	13.0	5.30	44.7	240	16	22	62	11	12.6	5.6	1.15	4.46	1.67	2.16	28.9	1
199	1	67	1	2	28.4	1	1	0	2	142	96	12.4	12.84	40.1	175	24	20	66	23	12.4	7.2	0.86	3.66	1.09	2.12	22.9	2
200	0	62	2	1	22.6	1	1	0	0	156	76	12.6	7.02	35.8	177	34	36	69	25	5.0	1.8	1.24	3.35	0.8	2	31.6	2
201	0	81	2	0	20.214	0	0	1	0	141	70	15.0	4.72	42.2	168	12	21	56	11	10.1	0.8	0.94	5.50	1.65	3.25	42.5	0
202	0	38	1	2	25.6	0	0	0	0	111	75	16.0	5.45	37.5	142	11	15	48	12	12.6	17.7	1.5	2.75	0.61	1.27	34.5	1
203	0	58	1	2	26.7755	0	0	0	0	126	86	15.3	5.61	39.8	278	10	15	64	13	9.9	3.1	0.82	3.19	0.81	2.07	23.7	0
204	0	87	1	1	NA	0	1	0	0	175	83	13.4	6.87	41.5	278	8	18	77	20	7.9	2.5	0.63	5.38	1.73	3.25	36.1	0
205	1	27	1	2	35.1	1	0	0	0	110	52	13.4	11.49	40.5	318	58	47	96	87	11.5	11.8	7.16	3.49	0.54	0.79	70.8	1
206	0	40	2	1	23.7263	0	0	0	0	99	65	13.8	6.45	41.5	322	9	14	43	12	6.7	1.0	0.47	4.75	1.44	2.91	41.3	1
207	0	74	2	0	17.6704	0	0	0	0	155	88	13.8	4.87	35.3	118	43	51	105	96	28.5	4.5	1.67	4.50	1.58	1.91	27.2	3
208	0	66	1	0	21.3	0	0	1	0	120	78	13.3	4.50	41.2	200	16	19	66	21	14.4	3.2	0.94	4.18	1.93	1.65	45.2	0
209	0	66	2	0	19.6	1	0	0	0	149	71	13.1	9.02	42.9	219	13	16	123	12	8.8	1.4	1.06	4.47	1.27	2.26	39.3	2
210	0	23	2	2	18.9768	0	0	0	0	122	78	13.6	3.98	46.0	228	6	17	51	20	8.3	3.2	0.68	4.34	1.30	2.78	29.8	0
211	0	51	2	1	22.4059	0	0	0	0	138	92	13.6	5.12	38.8	260	10	16	76	17	6.9	2.1	0.92	3.96	1.26	2.22	31.2	1
212	0	71	2	1	22.4688	1	1	0	0	146	79	13.6	19.61	38.2	271	12	18	83	14	7.0	1.2	2.56	6.27	1.20	4.13	41.9	2
213	0	80	2	0	26.1593	0	1	0	0	118	50	14.9	6.49	39.5	321	30	30	110	67	5.7	0.8	1.55	6.21	1.35	4.16	44.5	1
214	0	68	2	1	19.5312	0	1	1	0	111	66	13.2	7.53	36.1	220	18	45	47	13	11.9	1.9	1.52	5.79	1.51	3.73	38.0	1
215	0	40	2	1	22	0	1	0	0	140	90	13.0	10.38	42.8	184	55	27	112	22	8.6	3.2	1.17	3.99	1.28	2.28	27.3	1
216	1	66	1	0	28.3	1	1	0	0	134	75	14.2	9.37	46.7	277	29	20	49	25	10.0	2.6	1.04	3.72	0.92	2.32	25.3	1
217	1	59	2	2	27.9	1	0	0	0	143	62	13.3	9.36	45.5	212	18	15	51	20	14.6	3.8	3.49	4.97	0.90	2.37	54.6	1
218	0	84	2	0	23.0	1	1	0	0	176	77	13.0	4.83	34.7	195	6	21	70	14	5.1	3.1	2.82	6.91	1.13	3.98	52.7	2
219	0	68	2	0	NA	0	1	0	0	110	70	13.4	5.84	48.9	192	14	36	89	27	15.6	6.7	1.81	6.30	1.61	3.22	49.1	0
220	0	59	1	1	20.8	1	1	0	1	143	86	13.0	5.97	40.3	336	15	17	87	19	7.4	3.3	1.21	4.27	1.01	2.67	30.3	1
221	0	52	1	1	20.7275	0	0	0	2	140	85	14.3	4.08	40.9	198	30	24	66	20	23.2	7.7	0.72	4.01	1.05	2.44	26.2	1
222	0	86	2	2	19.7	1	1	1	0	150	70	13.5	5.71	47.3	197	26	37	77	15	10.5	10.9	1.46	5.80	1.69	3.09	41.1	3
223	0	50	2	1	25.5588	0	0	0	0	120	80	13.7	5.27	45.3	156	11	18	90	18	17.1	3.2	1.12	5.88	1.39	3.72	37.3	2
224	0	79	2	0	22.3	1	1	1	0	136	66	14.7	7.5	36.7	211	15	22	73	24	10.6	4.1	1.21	2.80	0.89	1.26	26.2	1
225	0	87	2	0	23.3333	0	1	1	0	130	90	13.5	4.39	40.5	146	16	25	78	12	8.9	7.5	2.35	5.84	1.18	3.62	42.6	2
226	0	78	2	1	25.5367	0	0	0	0	150	100	12.9	4.78	42.6	246	33	30	65	40	9.1	1.6	0.95	5.59	1.86	3.42	35.0	1
227	0	67	1	0	21.8	1	0	0	2	109	51	15.2	7.73	43.6	229	25	26	90	20	9.7	6.1	0.82	4.19	1.13	2.18	37.4	1
228	0	24	1	2	23.2425	0	0	0	0	110	70	14.3	4.43	43.3	199	13	16	58	15	9.9	3.8	0.58	3.68	1.07	2.11	29.9	1
229	1	58	2	2	23.2	1	1	0	0	126	60	12.8	10.28	44.5	207	16	14	53	16	11.0	4.8	1.47	3.03	0.74	1.71	27.3	1
230	1	59	2	0	31.2	1	1	0	0	139	60	12.3	17.31	41.1	237	49	61	63	47	8.1	11.4	5.54	5.51	1.04	2.62	63.7	1
231	0	54	1	1	22.3214	0	1	0	2	128	78	13.2	5.10	42.5	295	35	22	130	80	9.7	2.7	2.48	3.08	0.79	1.65	43.4	0
232	0	76	1	1	23.03	1	0	1	2	130	80	13.3	6.13	42.4	229	12	16	44	24	16.1	5.2	1.31	5.70	0.93	4.32	27.5	3
233	0	71	2	1	20.1258	0	1	0	0	164	98	13.8	7.20	40.9	213	13	18	109	14	9.6	6.6	0.52	3.49	1.05	1.95	33.0	0
234	0	49	1	2	26.7229	0	1	0	0	160	93	14.4	4.50	43.9	190	15	17	111	20	14.1	2.3	1.11	6.07	1.14	4.86	27.9	1
235	0	65	2	1	24.1	0	0	0	0	155	93	13.1	6.02	48.0	145	18	21	61	12	12.3	2.2	1.08	6.22	1.49	4.06	30.1	0
236	0	58	1	1	19.5	0	0	0	2	132	94	14.0	5.01	47.5	241	30	47	58	16	12.9	NA	1.13	4.49	1.16	2.82	NA	1
237	0	48	2	0	16.6786	0	0	0	0	111	76	13.8	4.73	40.0	176	15	19	52	12	7.3	2.3	0.79	3.80	1.41	1.80	29.9	1
238	0	22	2	2	NA	0	0	0	0	120	70	15.1	6.76	38.7	195	9	15	57	11	16.5	2.7	0.48	2.76	1.30	0.76	34.4	0
239	0	43	1	1	27.7	0	1	0	0	181	100	13.3	6.20	44.3	178	30	22	78	121	8.9	1.5	2.58	5.96	1.25	3.76	46.5	0
240	0	33	1	2	24.8	0	0	0	0	110	79	12.6	5.00	42.2	311	26	26	104	22	7.7	3.3	2.34	4.03	0.81	2.59	33.1	0
241	0	37	2	1	NA	0	0	0	2	112	76	13.7	4.76	38.9	207	13	22	74	12	3.3	5.7	2.14	3.47	0.68	2.27	35.2	0
242	0	60	2	1	20.3428	0	1	1	0	145	90	13.1	4.90	41.8	222	24	22	85	31	10.0	2.8	0.83	5.61	2.12	2.58	41.2	0
243	0	62	2	0	NA	0	1	0	0	157	83	12.3	5.71	43.5	218	22	27	67	20	9.0	1.6	1.83	6.28	1.53	3.83	39.2	2
244	0	64	2	1	25.5	0	0	0	0	141	87	13.5	5.55	40.7	118	15	15	105	26	9.9	4.1	1.19	4.45	1.03	2.73	19.4	1
245	0	68	2	0	28.4444	0	0	0	0	140	85	12.4	5.37	44.1	250	11	16	57	13	7.5	3.4	1.18	4.18	0.77	2.82	32.5	2
246	0	40	2	0	21.1043	0	0	0	0	125	86	12.9	4.65	39.5	152	21	20	77	44	4.6	9.4	0.72	4.23	1.51	2.33	37.9	0
247	0	59	1	2	19.4801	0	0	0	0	141	90	12.5	5.19	40.8	176	13	18	59	20	14.3	4.3	0.73	3.70	1.17	2.18	20.3	2
248	0	44	2	0	21.5541	0	0	0	0	106	65	12.8	4.02	42.5	223	22	22	66	14	9.1	3.5	1.46	5.42	1.66	2.93	34.5	2
249	1	28	1	2	25.9516	0	0	0	0	128	76	13.5	5.52	48.1	211	51	29	94	70	11.0	0.9	2.99	5.09	0.92	3.09	39.9	0
250	0	46	2	1	28.67	1	0	0	0	115	81	11.9	6.48	38.9	279	24	19	75	47	6.7	1.3	6.37	4.58	0.80	1.93	62.3	1
251	0	34	1	2	23.4408	1	0	0	0	115	80	13.0	10.05	46.4	180	41	32	91	12	12.8	0.6	0.74	4.47	1.70	1.88	38.4	2
252	0	46	1	0	20.2901	0	0	0	0	109	85	14.6	4.38	45.1	274	42	53	82	14	19.2	2.9	0.78	4.59	1.51	2.15	39.6	0
253	0	60	2	1	21.1727	0	1	0	0	136	74	12.6	5.20	43.3	195	30	35	120	69	14.1	5.9	0.86	5.00	1.96	2.25	52.3	1
254	0	48	2	2	22.2	0	1	0	0	144	89	12.3	6.61	43.7	208	12	25	99	19	7.7	5.3	1.21	5.00	1.46	2.59	32.4	3
255	0	50	2	1	18.4401	0	0	0	0	108	70	12.6	3.87	45.7	192	22	23	65	22	11.6	12.5	1.86	4.98	1.41	2.51	44.8	1
256	0	55	2	1	21.5	1	1	0	0	128	70	12.7	6.59	45.7	278	9	23	75	12	12.5	1.3	0.96	4.32	1.43	2.06	35.5	3
257	0	48	1	0	26.9274	1	1	0	2	160	120	11.7	6.51	39.0	162	29	21	110	77	6.8	3.1	15.23	9.83	1.09	1.11	109.1	0
258	0	43	1	2	21.5	0	0	0	0	110	70	12.2	6.04	49.5	137	19	21	72	16	15.3	1.4	1.78	5.63	1.22	3.31	39.1	2
259	0	19	2	2	NA	0	0	0	0	110	65	14.8	4.23	40.8	140	15	24	63	9	21.0	5.0	0.80	3.93	1.12	2.24	28.6	0
260	0	65	2	2	24.44	0	1	0	0	123	68	12.1	4.87	43.6	154	18	21	97	14	11.1	3.4	1.43	7.15	1.61	4.36	42.1	2
261	1	69	2	1	NA	0	1	0	0	150	71	13.2	5.21	43.9	146	17	21	127	28	14.9	3.1	1.34	6.29	1.70	3.89	39.6	0
262	0	59	2	1	20.64	0	1	0	0	110	70	11.9	5.03	45.0	179	12	24	123	15	6.3	2.6	1.06	4.98	1.26	2.86	32.0	0
263	0	68	2	2	NA	0	0	1	0	125	70	14.1	7.05	40.0	279	10	15	55	12	7.9	7.6	1.35	4.01	1.06	2.13	34.4	3
264	0	45	1	2	25.9107	1	0	0	2	125	86	13.2	5.79	44.3	221	27	21	60	57	9.1	1.9	1.78	5.74	1.13	3.66	36.5	1
265	0	73	2	0	25.1096	0	1	1	0	128	80	12.2	5.39	42.4	233	33	41	72	34	10.5	2.0	2.65	7.85	2.00	4.02	61.9	0
266	1	53	1	1	23.9	1	0	0	0	139	87	12.5	11.26	47.3	226	11	20	45	31	10.3	NA	2.96	6.48	1.06	4.09	46.9	1
267	0	48	2	1	22.588	0	0	0	2	108	76	13.8	5.54	40.9	207	41	22	109	64	10.8	2.6	0.60	4.54	1.60	2.49	37.1	1
268	1	86	1	1	26.1	1	0	0	1	133	91	13.9	8.63	43.5	238	15	19	58	19	11.9	4.6	2.26	7.41	1.15	5.85	43.7	1
269	0	27	1	2	27.2075	0	0	0	2	110	68	13.0	4.53	43.9	255	29	17	114	22	6.3	30.6	1.22	4.30	1.02	2.51	25.5	0
270	0	62	2	1	22.8621	0	0	0	0	136	79	13.9	4.73	39	111	55	71	169	98	13.3	6.1	1.5	3.38	0.73	1.87	38.7	0
271	0	57	2	1	20.4	0	0	0	0	136	70	13.4	4.51	44.4	228	9	18	96	13	7.2	4.2	1.34	5.31	1.32	3.40	32.6	0
272	0	50	2	1	21.9722	0	0	0	0	108	70	12.9	3.98	43.0	230	24	20	113	15	7.7	2.6	2.31	5.60	1.29	3.59	39.5	1
273	1	35	1	1	26.3	1	0	0	0	133	96	13.3	9.25	40.0	141	35	33	45	49	4.8	1.4	4.58	7.11	0.93	3.80	47.0	1
274	0	60	2	0	23.5	1	0	0	0	127	78	13.3	9.80	46.2	179	37	36	133	49	11.0	9.6	4.83	6.79	1.24	3.91	53.6	0
275	0	74	2	1	23.9188	1	1	1	0	165	80	21.5	7.80	40.0	111	19	32	54	43	7.8	3.1	2.88	4.05	0.79	2.03	39.9	1
276	0	51	2	1	23.9	0	1	0	0	146	88	13.9	4.45	42.2	147	12	12	61	19	19.9	2.0	1.70	4.16	1.05	2.43	29.3	1
277	0	80	2	0	26.2227	0	0	1	0	132	78	13.7	6.79	35.4	347	14	20	57	58	16.9	3.0	1.85	4.19	1.02	2.20	36.4	1
278	0	80	1	1	20.0086	1	1	0	1	173	77	16.3	8.8	33.6	38	23	65	40	30	8.8	0.7	0.99	2.38	0.61	1.11	25.4	1
279	0	70	1	0	28.3447	0	0	1	2	150	90	13.5	5.95	44.4	139	23	23	75	16	10.1	0.9	0.73	4.44	1.31	2.82	29.8	0
280	0	28	2	2	22	0	1	0	0	150	110	14.0	4.22	28.0	223	15	17	49	25	9.1	1.6	1.07	6.31	1.52	4.13	39.2	1
281	0	45	1	2	24.8	0	0	0	0	117	80	13.4	5.46	40.3	163	18	21	72	27	5.0	1.9	1.89	2.87	0.70	1.33	36.2	1
282	0	71	2	0	21.8765	0	0	0	0	143	61	13.4	5.60	38.9	133	17	23	141	25	6.4	7.5	5.24	4.50	0.84	1.77	59.2	0
283	0	29	2	2	20	0	0	0	0	108	70	15.0	5.22	38.7	167	4	21	47	13	8.6	2.3	1.33	2.80	0.68	1.27	33.5	1
284	0	71	1	1	21.4533	0	1	1	1	122	77	14.2	4.54	38.7	177	13	15	54	25	8.4	7.6	0.51	2.44	1.17	0.78	29.4	2
285	0	38	2	2	25.9	0	0	0	0	94	67	14.5	5.72	44.4	153	14	13	70	28	9.7	3.6	0.88	4.11	1.37	1.99	42.2	2
286	0	69	2	1	20.8	0	0	0	0	96	62	14.3	6.3	44.2	134	21	22	47	10	15.8	4.1	0.82	4.41	1.48	2.23	29.1	3
287	0	51	1	2	23.9	1	0	0	2	112	66	13.4	18.81	44.2	172	21	16	122	25	11.1	5.2	4.90	3.86	0.94	1.36	43.3	0
288	0	82	2	0	22.5	0	1	0	0	150	76	14.4	4.80	37.6	217	19	23	72	16	8.1	6.4	1.35	3.81	1.29	1.83	41.1	0
289	0	60	2	1	20.3125	0	1	0	0	165	110	13.1	5.47	49.5	175	16	27	88	21	20.6	9.1	1.07	4.42	1.68	1.81	46.2	0
290	0	73	2	2	20	0	0	0	0	115	75	12.6	6.18	46.1	166	37	33	87	20	10.8	6.8	2.04	7.01	1.48	4.53	47.1	0
291	0	36	1	0	25.0685	0	0	0	2	123	75	13.2	4.77	44.4	182	24	24	74	21	13.4	0.8	0.92	5.22	1.13	3.7	30.9	1
292	0	62	2	1	24.8	0	0	0	0	121	60	12.6	4.83	46.7	161	13	24	98	11	6.8	1	0.56	5.14	1.88	2.69	38.7	0
293	0	83	1	0	20.9572	0	0	1	1	120	68	13.9	5.16	41.3	147	14	22	68	19	12.8	6.4	0.74	3.45	1.10	1.71	27.2	1
294	0	77	2	2	22.7	1	1	0	0	138	58	13.4	6.96	39.8	134	23	17	73	15	12.9	5.0	1.85	4.30	0.99	2.31	36.9	0
295	0	47	2	1	24.0346	0	0	0	0	119	65	12.4	NA	41.3	248	15	20	51	15	11.2	5.3	0.72	6.49	2.05	3.57	43.0	0
296	0	64	2	1	18.6667	0	1	0	2	180	90	13.4	4.66	36.7	118	10	18	88	13	5.8	3.5	0.91	4.68	1.59	2.19	29.6	2
297	0	41	1	1	23.0243	0	0	0	2	135	90	13.6	3.21	44.8	278	14	15	72	20	12.3	6.7	0.92	5.90	1.46	3.63	35.4	2
298	0	42	2	1	NA	0	0	0	0	120	79	13.3	3.69	41.4	174	17	22	57	12	8.3	3.6	0.90	4.95	0.25	2.99	37.3	1
299	0	42	2	1	20.67	0	0	0	0	120	80	13.2	4.14	39.8	219	11	18	52	8	10.7	3.2	1.14	4.67	1.39	2.35	42.4	1
300	0	48	2	0	24.3315	0	0	0	0	117	78	13.2	4.59	42.6	220	18	20	96	24	15.1	3.3	1.91	5.07	1.41	2.31	52.7	1
301	0	69	2	0	20.3	0	1	0	0	150	94	13.1	5.37	37.2	232	36	16	135	114	6.8	3.4	2.48	4.43	0.91	2.74	38.6	0
302	0	60	2	1	22.9	0	1	1	0	140	98	13.2	5.61	46.4	212	9	18	78	18	10.7	1.1	2.21	6.00	1.44	3.61	33.7	1
303	0	61	2	0	26.8352	0	0	0	0	125	88	14.4	5.00	38.3	195	39	23	83	84	30.3	2.4	1.09	3.32	0.78	2.02	32.1	0
304	0	57	2	1	NA	0	0	0	0	135	71	12.6	5.30	41.5	218	15	17	155	21	6.4	3.8	1.22	4.55	1.52	1.96	48.2	2
305	0	20	2	1	19.2548	0	0	0	0	121	82	13.6	4.02	42.5	197	4	17	80	11	9.9	1.5	0.85	3.12	0.83	1.68	31.1	0
306	0	59	2	1	24.974	0	1	0	0	130	75	13.8	5.40	42.4	211	12	24	86	12	14.1	10.6	1.26	3.51	0.97	1.82	20.4	2
307	0	80	2	1	23.0112	0	1	1	0	150	100	12.9	4.68	40.7	207	17	24	59	15	9.6	1.5	0.91	5.20	1.70	2.86	34.3	0
308	1	74	2	0	NA	1	1	1	0	135	85	13.7	10.83	38.7	229	37	40	47	94	11.2	5.4	4.71	4.46	0.88	1.56	56.5	1
309	0	38	2	2	NA	0	0	0	0	128	81	12.3	4.19	41.7	200	15	20	87	27	6.6	5.4	1.78	5.06	1.56	2.43	32.7	0
310	1	41	1	2	NA	0	0	0	0	121	80	13.3	3.16	43.1	178	18	20	80	16	10.0	10.7	2.16	4.45	0.98	2.60	30.9	0
311	0	50	1	0	26.4	1	0	0	0	108	82	13.0	5.51	44.4	354	18	16	67	30	7.9	3.8	1.36	5.16	1.09	3.50	35.8	0
312	0	58	2	2	21.0124	0	0	0	0	123	99	11.9	6.68	44.7	211	32	26	82	49	6.8	10.3	1.23	6.26	1.87	3.22	49.1	1
313	0	42	2	1	NA	0	0	0	0	129	74	13.2	5.86	38.9	136	8	18	52	11	8.0	0.5	1.36	4.55	1.16	2.57	34	1
314	0	71	2	1	23.8	1	1	0	0	140	70	14.1	5.66	31.3	235	16	22	118	12	12.1	53.7	1.00	5.29	1.73	2.22	29.5	0
315	1	60	1	1	26.9	1	0	0	2	112	68	13.4	9.31	38.7	227	15	13	53	17	4.6	15.3	1.20	3.25	0.81	1.91	28.6	1
316	0	60	2	1	NA	0	0	0	0	124	84	12.9	3.94	42.1	151	20	23	89	36	12.2	2.1	3.82	4.30	2.17	1.37	36.5	0
317	0	81	2	0	22.8624	0	0	0	0	120	80	16.7	5.25	36.0	238	13	26	69	34	18.5	12.1	0.46	1.87	0.67	0.69	11.9	0
318	0	61	1	1	17.0068	0	0	0	0	140	85	12.7	5.48	45.1	141	25	32	106	17	8.9	2.6	0.77	5.73	2.02	2.78	30.3	0
319	0	63	2	1	24.9	1	1	0	0	150	84	12.9	3.89	38.2	229	20	19	65	16	8.2	2.3	1.22	4.70	1.34	2.77	31.7	1
320	0	55	2	2	27.3	0	1	0	0	130	75	13.1	5.4	43.1	167	50	36	62	51	7.7	1.9	2.05	3.74	1.09	1.93	32.2	1
321	0	49	1	1	NA	0	0	0	2	129	91	14.6	5.50	39.8	213	43	29	104	32	7.1	10.2	1.63	4.39	0.83	2.95	33.2	0
322	0	84	2	2	18.6667	1	0	1	0	218	86	13.8	9.80	32.9	134	9	23	100	26	8.0	3.1	0.92	3.60	1.57	1.10	25.8	1
323	0	45	2	0	23.3091	0	0	0	0	138	86	13.2	4.87	40.9	437	7	16	59	11	15.0	5.4	1.18	4.61	1.15	2.62	32.8	1
324	0	60	1	2	22.3081	0	0	1	2	147	81	14.1	6.51	37.6	194	62	339	93	13	11.8	7.7	1.37	4.00	0.75	2.94	25.0	0
325	0	58	2	1	21.8	0	0	0	0	126	97	13.8	5.91	42.4	118	4	15	90	14	15.3	3.8	0.95	5	1.89	1.94	40.4	3
326	0	67	1	1	29.6461	0	0	1	1	145	79	15.1	5.45	42.6	232	18	18	31	25	13.7	4.1	3.42	3.34	0.71	1.38	36.3	1
327	0	44	2	0	21.0062	1	1	0	0	142	86	11.7	7.67	26.1	354	45	60	121	14	3.5	7.4	1.95	7.90	1.99	4.02	42.8	2
328	0	80	2	1	22.5	1	1	1	0	170	90	13.2	13.12	41.0	165	5	17	131	10	5.7	3.6	1.08	4.67	1.54	2.16	31.4	2
329	0	52	2	1	21.4844	0	0	0	0	124	88	21.5	5.30	49.4	235	11	19	73	20	11.2	4.2	0.99	4.54	1.76	1.93	41.8	0
330	0	76	1	2	22.4913	0	1	0	0	155	87	13.0	5.40	40.3	488	14	21	64	16	10.1	3.2	1.20	4.67	1.52	2.10	43.7	2
331	0	43	1	2	23.7	0	0	0	0	126	85	13.6	5.49	45.6	148	57	39	82	138	6.4	4.5	4.59	4.49	0.99	2.11	60.0	0
332	0	46	2	2	27.1	1	1	0	0	162	95	14.0	7.26	39.1	158	6	13	56	12	11.4	3.1	1.42	5.77	0.95	4.39	42.0	1
333	0	69	1	1	23.8754	0	1	1	0	200	90	14.4	5.50	39.6	165	11	17	78	6	14.4	2.8	0.74	4.76	1.08	3.09	32.7	1
334	0	67	2	1	30.863	1	1	1	0	138	74	14.2	2.85	33.1	488	26	43	328	280	7.6	7.2	0.79	4.61	1.48	2.54	40.4	1
335	0	76	2	0	21.6	1	1	0	0	117	65	16.4	4.21	35.6	174	10	16	111	77	17.8	3.7	0.96	4.41	1.17	2.63	28.9	2
336	0	52	1	2	25.7117	0	0	1	1	120	78	13.3	5.30	44.8	148	26	21	75	61	12.8	2.9	1.00	5.04	1.01	3.49	30.0	2
337	0	60	1	1	23.7591	0	0	0	0	144	88	12.8	5.26	44.1	174	25	34	94	27	7.0	1.9	1.96	4.68	1.07	2.75	42.7	0
338	0	59	1	2	26	0	0	1	0	177	83	13.4	5.4	44.8	169	19	24	59	16	20.1	1.1	1.09	3.87	1.09	2.49	30.6	0
339	0	59	2	1	25.0762	0	1	1	0	140	86	12.2	5.06	44.6	138	16	23	85	23	10.1	0.9	1.07	4.87	1.64	2.40	32.6	2
340	0	61	1	1	31.2	0	1	0	0	139	97	13.8	4.70	41.3	194	11	24	82	30	18.7	0.6	1.38	3.81	0.83	2.18	37.7	0
341	0	56	1	2	NA	0	0	0	2	164	87	13.4	3.73	40.7	151	19	18	89	23	9.4	9.9	0.92	4.03	1.37	2.07	27.0	0
342	0	76	2	2	26.0375	0	1	0	0	160	68	12.6	5.47	40.6	169	13	18	109	17	10.4	6.9	1.82	5.64	1.42	3.04	38.0	0
343	0	57	2	0	33.2	1	1	1	0	122	80	NA	5.82	48.9	254	31	44	116	34	12.8	2.1	2.19	6.72	1.60	4.30	45.4	2
344	0	54	2	1	20.4952	0	0	0	0	119	76	13.2	4.59	42.0	232	6	15	69	11	8.4	2.2	0.64	5.99	1.83	3.36	36.6	0
345	0	44	2	2	NA	0	0	0	0	110	70	12.6	5.33	48.3	66	17	26	63	12	17.0	10.6	0.53	4.56	1.77	2.21	44.8	2
346	0	15	1	1	NA	0	0	0	0	131	70	14.6	4.81	43.0	257	19	22	296	11	17.7	3.8	0.51	2.91	0.88	1.49	31.1	0
347	1	64	2	0	24.974	0	1	1	0	138	73	12.6	6.86	37.9	138	19	17	74	20	5.2	1.9	1.38	3.02	1.06	1.37	25.9	1
348	0	59	1	1	17.8726	0	0	0	2	138	94	14.0	3.93	41.6	192	34	25	81	34	7.7	1.6	1.22	5.82	1.12	4.05	32.0	2
349	0	44	2	1	NA	0	1	0	0	120	78	14.2	4.21	38.9	161	17	19	55	7	6.3	5.6	0.84	3.19	1.39	1.05	36.8	0
350	0	78	2	0	NA	0	0	1	0	124	76	12.9	4.57	43.6	154	9	20	66	18	9.6	0.8	2.30	6.65	1.52	4.22	40.2	2
351	0	51	1	1	23.5024	0	0	0	0	121	89	14.1	4.27	42.2	217	14	26	71	17	16.6	3.8	0.93	4.96	1.64	2.67	27.5	0
352	0	65	2	0	21.4	0	0	0	0	177	75	13.1	5.51	44.7	214	28	25	92	22	17.0	2.9	1.97	7.19	1.45	3.95	50.3	0
353	0	41	2	0	23.7311	0	0	0	0	124	74	12.1	5.35	43.0	4	10	27	92	25	8.2	2.1	1.05	4.03	1.12	2.43	39.9	1
354	0	69	1	1	NA	1	0	0	0	151	70	13.5	7.93	43.0	279	43	24	56	26	21.0	8.8	0.39	2.89	0.99	1.48	21.3	1
355	0	18	2	1	24.1707	0	0	0	0	117	70	12.8	4.54	44.7	168	9	17	58	15	10.7	2.8	1.61	5.48	1.45	3.33	45.8	1
356	0	53	2	0	NA	0	1	0	0	158	91	13.3	4.44	46.1	157	14	18	85	11	14.6	5.8	1.03	5.02	1.64	2.67	41.1	2
357	0	66	1	2	20.2499	0	0	0	0	123	80	14.1	5.01	42.1	130	13	19	86	18	9.4	4.0	1.03	4.30	1.02	2.78	26.7	1
358	0	67	2	1	23.0574	0	1	0	0	134	76	12.3	5.66	41.4	188	16	17	79	19	9.0	3.5	3.08	6.81	1.26	4.19	44.2	1
359	0	56	2	1	21.1326	0	0	0	0	133	81	13.0	4.64	43.6	255	15	22	55	11	8.1	0.9	0.63	5.78	1.99	3.01	51.9	3
360	0	76	2	0	17.3418	0	1	1	0	168	70	13.3	4.77	43.7	186	21	28	120	60	9.0	1.9	1.94	5.19	1.35	2.78	41.4	0
361	0	42	1	1	24.8358	0	0	0	0	132	109	13.2	4.71	46.0	182	25	28	72	31	10.9	1.9	1.82	4.69	0.99	2.80	36.7	0
362	0	64	2	1	23.3667	0	1	0	0	136	87	13.3	4.4	40.4	201	10	15	60	16	7.4	0.9	1.45	4.66	1.13	2.64	34.9	2
363	0	30	2	2	NA	0	0	0	0	106	78	13.3	NA	45.2	209	8	19	61	18	10.2	NA	1.32	5.57	1.70	2.82	36.3	1
364	1	52	2	1	25.0	1	1	1	0	160	76	13.7	5.29	41.9	232	23	18	70	20	11.3	2.6	1.22	3.49	0.90	1.71	21.2	2
365	0	70	2	1	19.6	1	0	0	0	152	62	14.1	5.69	39.5	158	12	23	49	14	6.5	3.2	3.56	5.53	1.19	2.60	59.0	0
366	0	81	1	2	21.4357	1	1	0	0	150	90	14.6	6.48	42.4	188	21	21	43	17	9.9	5.2	1.24	4.41	0.87	2.93	27.3	1
367	0	66	2	1	22.8	1	1	0	0	127	60	13.4	6.96	37.4	276	10	21	66	23	4.6	1.7	2.62	4.24	1.14	1.73	48.1	0
368	0	60	1	1	22.59	0	1	0	0	145	85	13.5	4.45	43.7	203	19	16	84	16	13.0	1.8	1.03	4.72	1.09	2.87	46.9	0
369	0	35	1	1	23.6351	0	0	0	0	118	78	13.5	5.74	36.4	278	52	28	156	94	6.2	6.1	0.88	2.58	0.60	1.71	36.4	3
370	0	27	1	1	23.44	0	0	0	0	129	91	13.5	4.97	49.2	203	24	25	66	18	10.7	3.5	0.98	4.38	1.49	2.25	32.5	1
371	1	55	2	2	24.0346	0	0	1	0	130	70	12.7	NA	45.3	156	22	18	100	22	9.7	6.1	1.87	5.24	1.31	2.91	38.2	1
372	0	43	1	1	23.7387	1	1	0	0	158	88	12.1	8.80	17.7	295	13	25	72	7	5.7	0.7	2.00	9.70	1.48	6.10	56.4	1
373	0	51	2	1	NA	0	1	0	0	118	78	12.2	4.82	47.0	150	21	26	95	15	14.1	3.6	1.10	5.14	1.54	2.72	29.8	0
374	0	41	2	1	19.7746	0	0	0	0	124	78	14.0	5.64	40.1	133	10	17	59	11	7.2	6.1	1.03	3.8	1.16	2	24.7	2
375	0	58	2	1	20.4	0	0	0	0	116	70	13.2	5.46	46.4	192	15	29	55	11	9.3	2.4	2.00	5.65	1.62	3.16	38.6	2
376	0	79	2	0	24.4444	0	1	0	0	118	64	14.3	4.84	42.8	171	11	18	57	12	9.1	4.4	1.78	5.61	1.31	3.04	39.1	2
377	0	51	2	1	25.7	0	0	0	0	140	82	12.6	7.54	45.3	196	26	17	103	21	15.7	4.2	1.62	5.67	1.30	3.26	47.0	2
378	0	46	2	0	25.3906	0	0	0	0	120	80	13.1	4.04	40.6	354	38	56	71	24	14.2	NA	2.91	4.35	0.62	2.11	58.1	2
379	0	57	2	1	25.1039	0	1	0	0	140	90	13.4	5.20	38.6	182	42	35	85	15	7.6	4.5	0.75	5.66	1.65	3.15	46.4	1
380	1	44	1	2	33.2	1	1	0	2	140	90	11.9	9.53	37.5	172	37	20	81	41	15.5	2.3	5.60	5.00	0.84	1.68	59.7	3
381	0	69	1	2	23.1473	0	1	0	2	150	80	13.4	5.21	34.9	252	19	14	73	19	7.7	5.5	2.02	4.70	0.75	3.40	28.1	0
382	0	77	1	2	NA	0	0	0	1	136	74	12.4	4.12	39.9	145	9	19	92	22	11.3	9.3	1.72	6.90	1.41	4.31	46.2	0
383	1	40	1	2	25.9	0	0	0	0	148	100	12.9	4.82	43.3	217	17	25	68	18	11.5	1.9	1.38	5.55	1.08	3.71	39.6	1
384	0	26	1	1	25.2595	0	0	0	0	116	74	13.7	4.00	44.8	241	51	25	73	36	19.8	4.8	1.09	3.90	0.91	2.40	27.8	3
385	0	23	1	1	23.74	0	0	0	2	120	75	14.8	3.77	42.9	216	20	15	70	12	12.0	2.5	0.57	4.05	1.09	2.30	30.0	2
386	0	58	1	1	21.6778	0	1	0	0	134	86	12.6	4.83	41.8	175	10	16	80	25	10.8	12.3	0.97	4.81	1.32	2.78	39.5	0
387	0	62	1	1	23.42	0	1	1	2	152	88	12.6	5.43	40.7	135	25	21	125	21	10.6	1.6	1.30	4.04	1.19	2.46	27.1	0
388	0	88	2	1	24.5	1	1	1	0	155	107	14.3	6.11	38.5	214	17	30	46	23	10.8	14.2	0.89	3.44	0.94	2.04	35.9	1
389	0	59	2	1	NA	0	0	0	0	139	81	13.2	5.00	47.0	185	18	27	89	22	9.6	4.2	2.87	4.65	0.86	2.77	43.1	0
390	0	2	1	0	NA	0	0	0	0	92	60	13.1	3.97	45.7	250	16	37	363	10	8.7	4.5	1.18	4.17	1.05	2.81	40.5	1
391	0	63	2	0	20.9	0	0	0	0	130	68	13.3	4.5	37.9	140	17	21	78	33	6.6	2.6	1.27	4.77	1.43	2.68	37.1	1
392	0	38	2	1	22.8	0	0	0	0	106	62	14.5	5.3	33	230	10	15	36	11	5.8	2.9	1.24	3.28	0.74	1.88	28.3	1
393	0	51	2	0	NA	0	0	0	0	115	88	12.8	5.35	38.1	158	11	18	77	10	9.2	14.8	0.74	3.30	1.17	1.36	35.0	2
394	0	66	2	1	24.6548	0	1	0	0	135	68	13.0	5.02	44.7	177	13	16	51	14	7.9	2.4	1.50	5.36	1.12	3.33	29.2	1
395	0	49	2	0	24.2	0	1	0	0	125	88	12.9	6.45	39.3	297	15	15	37	12	5.0	3.5	0.96	3.98	1.19	2.27	39.2	1
396	0	62	1	1	23.4	1	0	0	1	128	77	13.3	6.56	41.7	4	22	21	50	21	13.1	2.2	1.48	5.31	1.20	3.45	34.8	0
397	0	87	2	0	26.2985	0	1	0	0	160	80	14.2	5.03	37.7	159	9	16	126	18	4.4	4.4	1.20	5.20	1.01	3.13	32.4	1
398	0	72	1	0	21.45	0	1	1	0	140	70	12.7	4.48	38.4	247	24	31	83	61	5.8	13.4	1.34	6.15	1.04	4.20	35.6	0
399	0	54	2	0	25.7	0	0	0	0	116	71	11.4	4.62	39.9	163	30	22	86	24	5.8	2.5	1.18	5.05	1.43	2.85	33.9	2
400	0	45	1	1	21.5068	0	0	0	0	131	94	12.5	4.71	45.9	148	35	28	44	38	16.4	1.3	0.54	5.34	1.78	2.58	34.8	1
401	0	77	2	0	25.1532	0	1	0	0	115	70	14.2	4.84	36.9	168	19	27	84	32	9.7	5.2	1.40	4.01	0.96	2.53	33.1	0
402	0	60	1	1	22.6474	0	0	0	2	120	78	14.6	4.20	39.6	235	66	51	55	31	11.4	10.0	0.72	3.12	1.42	1.01	36.3	2
403	0	77	2	0	33.3333	0	0	1	0	136	90	13.4	7.60	37.6	143	29	22	108	49	19.0	8.0	1.62	4.89	0.96	3.18	42.2	0
404	0	59	2	1	22.2353	0	0	0	0	125	76	14.4	5.39	43	199	31	34	83	18	11.5	9.2	1.19	6.56	1.62	4.26	40.3	2
405	0	47	2	2	20.3	0	0	0	0	126	80	13.9	5.51	43.2	130	9	11	76	17	6.9	2.1	1.27	4.74	1.17	2.68	28.5	2
406	0	43	1	1	28.8937	0	0	0	0	139	94	13.2	5.18	40.8	192	27	22	63	26	21.6	3.0	1.04	4.32	1.01	3.11	36.0	0
407	1	56	2	1	24.977	0	1	0	0	139	88	13.1	7.09	44.2	188	22	16	98	17	9.3	4.1	2.03	5.80	1.27	3.32	34.7	0
408	0	50	2	2	25.8065	0	1	0	0	130	80	11.9	5.65	48.5	175	27	32	102	24	12.1	2.4	0.59	4.67	1.30	2.83	29.5	0
409	0	55	1	1	24.6097	0	1	1	0	150	80	12.4	5.36	46.5	255	17	25	79	22	13.8	1.1	0.79	4.31	1.07	3.02	17.6	2
410	0	45	2	0	NA	0	0	0	0	132	70	13.6	6.13	42.5	288	25	17	58	15	8.8	2.3	0.83	4.27	1.07	2.75	28.1	0
411	0	41	1	2	27.9097	0	0	0	0	110	70	14.4	4.87	44.5	248	12	22	62	15	12.1	0.9	0.84	4.86	1.54	2.69	38.5	1
412	0	56	1	2	25.0593	0	0	0	0	106	78	12.7	5.11	41.9	161	13	11	86	10	12.1	1.9	0.94	3.70	0.95	2.33	23.7	1
413	1	37	1	2	27.4406	0	1	1	0	94	62	13.6	7.23	40.8	186	104	343	69	69	9.1	1.8	4.96	4.31	0.69	2.56	56.3	0
414	1	62	1	1	25.2	1	1	0	0	122	80	13.5	5.34	34.5	182	18	17	53	13	8.8	1.8	1.35	3.50	0.81	2.26	33.8	0
415	0	80	1	2	21.9713	1	1	1	1	180	100	13.6	5.97	44.7	203	33	24	59	37	8.7	6.0	0.97	4.78	1.11	3.35	31.8	2
416	0	65	1	0	26.4721	1	0	1	2	130	70	12.7	6.11	44.8	130	12	15	60	16	10.9	5.2	0.84	4.82	1.13	2.97	33.8	1
417	1	52	2	1	26.0262	0	1	0	0	116	80	12.5	5.50	43.9	201	23	20	100	28	12.6	3.0	2.09	4.51	1.31	2.56	41.5	0
418	0	46	2	1	26.0375	0	1	0	0	150	100	12.4	4.24	46.4	344	11	11	53	22	14.6	0.5	2.66	4.73	1.13	2.49	45.9	0
419	0	87	2	0	24.974	0	1	0	0	141	77	13.4	6.83	34.1	188	15	19	129	18	5.4	2.6	0.80	3.32	1.18	1.59	33.7	1
420	0	43	2	1	21.5	0	0	0	0	126	72	12.2	5.28	46.1	110	13	16	48	10	9.6	1.8	1.1	5.19	1.65	2.81	31	2
421	0	60	1	2	17.3745	0	0	0	2	138	80	12.5	5.10	46.3	103	14	21	106	24	9.8	3.3	0.99	5.72	1.61	3.13	28.0	3
422	0	56	2	1	21.1702	0	0	0	0	123	65	13.0	4.29	44.6	195	38	40	91	16	22.1	6.7	1.53	6.14	1.60	3.46	35.1	0
423	1	50	2	1	18.7305	0	0	0	0	170	110	12.0	5.61	45.2	203	34	23	80	35	6.3	2.4	1.68	4.16	0.83	2.58	35.7	2
424	0	77	1	1	25.5296	0	0	1	0	124	68	14.4	4.23	38.1	154	12	21	58	24	15.3	7.8	1.20	5.33	1.18	3.71	36.6	1
425	0	61	2	1	17.4818	0	0	0	0	115	80	12.4	4.85	44.1	243	25	29	76	18	10.0	2.2	2.36	6.48	1.42	3.75	45.6	2
426	0	48	2	1	NA	0	0	0	0	121	71	12.2	4.74	45.8	126	19	19	60	11	10.5	1.4	0.58	4.13	1.61	2.1	43	0
427	0	86	2	0	25.4524	0	1	0	0	160	80	12.9	4.60	40.1	145	17	31	76	16	16.3	8.0	0.78	3.47	1.44	1.57	33.1	1
428	0	82	1	1	25.3515	0	1	0	0	110	90	13.0	5.24	43.0	130	26	31	100	18	13.4	2.4	1.03	4.32	1.16	2.51	41.4	0
429	0	60	2	0	21.9	0	1	0	0	166	92	14.3	5.11	38.1	186	7	14	52	12	13.8	9.5	1.26	4.34	1.31	1.95	35.7	1
430	0	76	2	1	15.8169	0	0	1	0	137	71	12.6	4.64	38.4	278	11	21	82	14	7.2	0.9	0.78	3.88	1.48	1.85	38.7	3
431	1	74	1	2	26.8923	1	1	1	2	123	74	13.3	7.07	43.8	203	16	17	74	54	14.7	11.1	1.46	4.59	0.78	3.32	35.9	2
432	1	57	2	1	23.833	0	1	0	0	140	84	11.8	5.02	47.5	295	12	17	89	19	9.3	2.2	1.30	5.38	1.20	3.11	52.7	1
433	1	65	1	1	23.5	1	1	0	2	131	79	13.7	6.58	41.5	147	23	17	64	24	14.4	7.0	1.08	1.47	0.51	0.50	19.1	0
434	0	45	2	0	18.7081	0	0	0	0	126	78	12.7	5.33	42.8	203	11	15	54	9	16.1	2.9	0.98	5.12	1.57	2.61	48.7	1
435	0	69	1	1	24.4646	1	1	1	0	134	80	13.2	6.48	49.5	192	15	20	119	27	14.0	2.9	1.02	4.55	1.54	2.54	32.5	0
436	1	57	2	1	NA	0	0	0	0	126	76	12.7	12.73	42.0	198	32	29	89	81	15.8	3.9	1.54	5.46	1.82	2.67	52.8	1
437	1	42	1	1	27.6817	0	1	0	1	152	108	11.4	4.75	41.7	133	65	31	90	37	11.0	6.9	1.52	3.48	0.85	1.93	25.7	1
438	0	47	2	1	19.0677	0	0	0	0	98	60	13.0	4.13	39.1	182	9	15	73	9	5.3	6.4	1.06	3.43	1.10	1.65	23.1	0
439	0	66	1	2	18.2099	0	0	0	2	105	70	13.4	4.49	43.5	132	20	18	76	22	14.0	4.2	0.72	4.89	1.12	3.00	43.5	2
440	0	77	2	0	19.5	0	0	0	0	146	67	13.1	3.99	37.5	193	25	24	53	33	11.2	11.9	0.92	7.88	1.70	4.76	48.6	1
441	0	73	2	0	NA	0	0	0	0	120	80	14.3	4.5	43.2	251	12	15	85	15	11.0	2.3	0.98	5.25	1.35	3.25	35.5	0
442	0	77	2	0	NA	0	0	0	0	128	80	13.4	5.12	42.4	254	12	27	52	13	11.7	2.8	0.55	5.59	2.84	1.98	43.6	0
443	0	60	2	2	24	0	0	0	0	122	75	12.8	4.8	43.6	205	17	24	68	27	10.2	2.5	1.5	5.34	1.47	3.01	43.9	2
444	0	84	2	1	20.202	0	1	0	0	128	68	12.9	5.98	38.0	232	14	23	167	35	4.9	3.6	1.03	4.83	1.23	3.12	33.4	2
445	0	64	2	2	17.2	0	1	0	0	128	80	12.5	5	39.1	220	13	21	68	45	7.0	2	1.56	5.03	1.25	2.51	52.2	2
446	0	41	1	2	28.4005	1	1	1	2	105	60	12.3	7.00	42.9	138	45	27	83	53	12.6	0.6	0.97	3.51	0.88	2.10	29.5	0
447	0	65	2	0	22.7	0	0	0	0	136	78	12.2	5.1	41.9	225	11	16	93	14	18.7	4.7	1.12	5.02	1.38	2.79	38.1	1
448	0	35	2	1	20.0	0	0	0	0	103	79	13.3	4.29	41.1	48	16	16	75	12	8.5	3.1	0.81	4.00	1.43	1.79	34.6	2
449	0	64	2	1	23.8	1	0	0	0	103	66	12.4	7.55	39.7	272	21	21	101	19	13.3	2.3	1.77	4.57	1.26	2.77	31.4	2
450	0	45	1	2	26.9	0	0	0	0	124	84	12.6	5.12	45.0	207	50	37	73	85	9.6	4.3	2.70	5.30	1.04	2.94	43.5	0
451	0	65	2	1	21.9004	0	0	0	0	120	80	12.2	4.99	46.2	167	21	22	106	19	8.1	4.2	1.21	3.61	1.34	1.17	67.9	2
452	0	76	2	1	28.9	1	0	0	0	128	60	12.6	6.4	42.1	171	11	18	81	13	16.6	2.0	1.02	4.75	1.64	2.38	39.8	2
453	0	56	2	1	25.5937	0	1	1	0	106	62	12.6	4.78	41.6	182	25	23	95	26	7.6	4.5	2.34	5.31	1.14	3.69	36.1	0
454	0	22	1	2	NA	0	0	0	0	110	70	13.3	3.78	47.4	250	13	16	101	22	12.4	7.8	1.29	3.46	1.00	1.74	35.2	1
455	0	51	2	1	20.6	0	0	0	0	124	74	12.6	4.30	43.1	205	19	22	102	20	9.2	2.3	0.70	5.28	1.46	2.76	50.2	1
456	0	86	2	1	21.2	1	0	0	0	142	70	12.8	15.37	36.2	252	15	19	127	38	6.3	5.3	3.47	5.35	0.77	2.71	57.4	1
457	0	84	2	0	18.2669	0	1	0	0	144	83	13.6	4.70	40.0	180	9	22	49	18	15.6	5.6	0.97	4.25	1.28	2.48	32.9	1
458	0	46	2	1	21	0	0	0	0	130	80	12.6	4.75	46.1	232	15	22	89	29	6.4	8.7	1.18	4.64	1.31	2.30	33.0	1
459	0	24	2	2	22.2147	0	0	0	0	111	72	13.3	4.14	45.5	181	11	16	51	11	20.4	4.1	0.76	4.06	1.56	1.73	28.0	1
460	0	76	1	1	26.5731	1	1	0	0	140	80	14.1	5.40	44.8	216	17	21	54	59	16.7	4.6	1.83	4.94	1.17	3.21	36.6	0
461	0	63	1	1	22.2661	0	1	0	0	120	80	12.2	4.66	41.8	140	14	24	107	68	8.3	2.5	2.29	6.78	1.39	1.61	93.3	2
462	0	40	2	2	27.8	0	0	0	0	131	69	12.4	5.12	41.3	164	15	19	67	16	6.6	8.1	0.61	4.24	1.31	2.55	33.7	0
463	0	57	1	1	23.5294	0	0	0	0	131	82	13.6	4.84	42.3	241	24	23	80	17	9.7	7.2	1.20	3.61	0.99	1.87	29.0	0
464	1	73	2	0	25.4	0	0	0	0	151	91	11.8	5.52	43.2	216	12	15	83	18	9.9	3.5	3.02	6.50	1.23	3.45	49.7	1
465	0	76	2	1	18.4911	1	1	1	0	135	75	13.7	NA	37.2	179	18	22	61	36	10.8	6.6	1.65	3.69	0.82	1.93	32.1	1
466	0	58	2	1	22.08	0	0	0	0	117	53	12.9	4.91	41.1	119	50	44	121	26	14.2	4.7	0.65	4.05	1.47	1.60	35.8	0
467	0	63	1	0	22.8524	0	0	0	0	120	80	12.4	5.14	42.5	103	15	17	100	26	11.3	11.6	1.62	5.72	1.29	3.53	40.8	2
468	0	67	1	1	23.3887	0	0	0	2	144	85	13.1	5.21	43.0	180	14	16	69	95	11.0	9.6	2.29	4.76	1.12	1.15	72.4	1
469	0	66	1	0	19.1364	0	0	0	2	125	80	13.6	7.03	39.4	283	6	20	64	24	5.7	2.8	0.77	5.15	1.13	3.48	19.6	0
470	0	40	1	1	25.0981	0	0	0	2	127	83	13.0	5.50	47.0	190	17	24	73	21	10.6	0.4	1.49	5.95	1.04	4.39	37.8	0
471	0	72	2	1	23.6	1	1	0	0	189	78	13.3	5.81	40.5	175	17	22	55	15	14.8	6.6	2.73	6.02	0.98	3.90	43.8	1
472	1	60	2	1	NA	0	0	0	0	130	74	13.1	4.88	43.2	95	15	16	84	21	7.5	7.4	1.79	5.83	1.38	2.84	57.8	1
473	0	51	2	0	22.261	0	0	0	0	124	78	14.5	4.44	42.6	132	26	27	86	10	20.2	1	0.94	3.33	1.03	1.76	29.3	0
474	0	82	1	0	25.9516	0	0	0	0	138	68	14.8	4.67	37.7	119	11	24	69	34	20.1	4.1	0.65	4.29	1.46	2.19	28.4	1
475	0	28	2	2	20.2628	0	0	0	0	117	77	12.7	5.44	47.2	271	9	18	68	23	13.2	3.6	1.78	4.97	1.30	2.62	42.2	0
476	1	41	1	1	24.7	1	1	1	0	100	68	12.9	10.56	20.0	135	20	17	77	49	12.0	1.9	7.06	7.90	0.92	1.10	100.1	1
477	0	66	1	2	24.8016	1	0	1	0	116	60	13.7	6.73	38.7	172	16	16	68	13	20.3	2.2	0.97	2.97	1.07	1.33	32.7	1
478	0	30	2	2	NA	0	0	0	0	113	72	14.5	4.65	39.0	94	11	17	44	20	16.0	6.0	0.58	3.86	1.17	1.95	33.5	1
479	0	63	1	0	26.6068	1	0	0	0	120	80	12.9	4.87	38.8	183	28	28	82	39	12.4	33.5	0.92	5.45	1.21	3.78	36.7	0
480	0	63	1	0	NA	0	0	0	1	153	91	12.7	4.3	40.7	200	21	38	103	52	6.8	1.3	1.3	5.13	1.34	3.12	31.2	3
481	0	46	1	1	24.9514	0	0	0	0	122	98	13.2	5.26	44.8	153	19	27	89	21	8.7	1.1	0.88	5.21	1.63	2.94	23.4	0
482	0	60	1	1	24.8769	0	0	0	2	136	85	12.4	4.66	43	191	19	20	67	25	10.2	3.3	1.83	5.51	1.07	3.3	41.2	3
483	0	45	2	2	19.1	0	0	0	0	123	83	13.0	5.46	46	219	14	22	66	10	11.4	1.9	0.74	4.68	1.23	2.89	34.7	3
484	0	60	2	2	NA	0	1	0	0	125	80	13.4	5.88	48.9	259	17	19	80	22	31.4	5.6	1.85	5.14	1.12	2.98	41.7	0
485	0	67	1	1	20.554	0	1	1	0	139	90	12.8	4.77	43.2	120	19	25	66	23	14.0	1.6	0.78	4.72	1.45	2.61	33.8	0
486	0	63	2	1	22.2222	0	1	1	0	126	68	11.8	5.62	45.2	371	34	26	79	28	8.0	1.4	2.69	5.84	1.27	3.44	39.6	2
487	0	40	2	1	23.6077	0	0	0	0	120	70	13.8	5.08	41.6	200	5	15	36	11	8.0	4.8	0.64	4.71	1.42	2.41	36.4	1
488	0	29	2	2	17.2	0	0	0	0	111	69	13.3	4.68	43.6	140	8	17	52	15	8.7	5.8	0.27	2.5	1.45	0.48	15.1	1
489	0	54	2	1	24.6548	0	1	1	0	172	90	12.3	5.65	41.7	245	33	11	69	32	10.8	2.4	1.26	3.54	1.03	1.77	25.8	0
490	0	28	2	1	22.427	0	0	0	0	120	80	13.2	4.20	41.1	254	13	16	49	23	8.3	2.0	1.10	3.67	1.36	1.79	25.7	0
491	1	69	2	1	22.0604	0	1	1	0	116	64	12.0	5.25	43.3	140	19	17	84	28	7.3	3.2	3.42	6.77	1.11	4.21	57.1	0
492	0	48	2	0	20.8545	0	0	0	0	134	74	12.6	5.05	44.5	180	32	23	74	37	6.0	24.1	1.81	3.88	1.15	1.74	49.7	1
493	0	68	1	1	22.7758	1	1	0	0	146	87	14.4	15.52	40.7	145	19	16	67	37	46.5	2.6	0.69	3.33	1.10	1.76	48.3	0
494	0	64	2	1	20.0	1	1	1	0	120	80	12.7	5.77	42.9	149	16	20	75	11	9.5	7.5	1.29	4.87	1.48	2.59	26.2	0
495	0	62	2	0	24.4444	0	0	0	0	116	80	13.6	5.40	37.5	230	43	81	84	70	6.4	2.4	1.29	3.81	0.73	2.63	26.4	2
496	0	39	1	2	22.6	0	0	0	0	119	74	13.0	4.99	45.1	179	14	14	63	11	12.1	3.3	0.74	3.65	0.99	2.22	24.5	2
497	0	41	2	0	NA	0	0	0	0	132	80	13.3	4.39	40.3	140	12	21	85	19	8.5	0.4	1.22	4.61	1.30	2.60	37.9	0
498	0	59	2	0	22.5	0	0	0	0	114	76	12.6	4.69	44.8	259	13	15	100	18	6.9	2.5	1.13	4.70	1.40	2.72	32.4	0
499	0	42	2	2	23.833	0	0	0	0	128	74	12.6	4.96	40.9	175	19	21	64	17	5.4	4.3	0.83	3.67	1.19	2.01	28.8	0
500	0	71	2	1	26.3146	0	0	1	0	116	64	13.9	5.24	39.6	103	8	19	86	15	9.7	2.5	1.78	4.24	1.00	2.42	36.7	1
501	0	79	2	0	22.8928	0	0	0	0	142	64	13.6	4.90	38.8	192	14	16	105	19	6.3	4.7	0.64	5.99	1.79	3.14	53.8	2
502	0	44	2	2	16.5	0	0	0	0	104	66	13.4	4.13	42.5	189	8	10	58	11	19.2	2.4	0.6	7.56	1.45	5.28	49.2	0
503	0	51	2	1	21.8	0	0	0	0	122	78	13.3	5.11	43.7	194	16	16	69	16	7.6	3.7	1.15	4.64	1.07	2.75	28.5	1
504	0	39	2	1	22.4541	0	0	0	0	121	78	12.2	7.58	42.7	113	31	25	59	16	7.6	5.7	0.57	5.34	1.89	2.55	26.0	2
505	0	81	2	1	NA	1	0	1	0	140	90	13.8	11.04	42.5	176	13	16	64	15	8.2	9.8	0.90	4.37	1.16	2.49	30.0	0
506	0	78	2	1	26.635	1	1	1	0	138	74	13.9	4.20	40.5	174	15	19	87	13	8.6	1.8	1.17	5.41	1.44	2.83	43.9	1
507	0	64	1	2	23.3556	0	0	0	0	130	70	12.5	4.93	35.3	149	24	22	68	25	13.9	2.1	2.71	3.16	0.82	1.18	43.7	2
508	0	57	1	2	33.5	1	1	0	2	134	86	13.2	5.61	43.4	163	30	18	64	19	7.8	8.7	3.43	4.79	0.81	2.80	43.3	2
509	0	52	2	1	25.0657	0	0	0	0	126	80	12.7	4.18	39.2	177	31	26	82	43	6.3	6.4	1.58	4.47	1.01	2.60	36.2	0
510	0	25	1	1	20.7977	0	0	0	0	126	86	13.4	4.52	42.8	159	24	13	73	16	9.6	5.1	1.82	4.55	1.04	2.9	32.5	2
511	0	85	2	0	NA	0	0	0	0	131	78	13.1	5.10	38.4	237	32	27	81	22	10.8	0.8	1.54	5.85	1.68	3.46	42.1	3
512	0	73	2	0	18.5	0	1	0	0	160	88	13.1	5.33	40.7	213	13	18	50	11	5.5	15.8	1.08	4.14	1.11	2.24	29.4	1
513	0	59	2	1	20.4892	0	1	0	0	140	84	12.8	4.82	43.5	188	27	24	66	22	10.6	1.1	1.85	4.84	2.32	1.53	59.2	0
514	0	50	2	1	21.5	0	0	0	0	86	70	12.2	5.14	44.0	297	13	22	68	11	8.9	3.1	0.89	5.51	1.99	2.58	22.7	0
515	0	39	1	2	28.7	1	1	0	0	138	90	13.5	6.86	41.5	147	25	18	81	23	15.3	7.8	0.76	3.17	0.87	1.98	26.5	0
516	0	68	2	1	24.2439	0	0	1	0	150	80	13.8	4.98	40.1	186	15	18	86	15	15.3	0.9	2.31	3.96	0.75	2.37	35.8	2
517	0	41	2	2	22.2	0	0	0	0	116	82	12.8	4.25	45.2	190	15	22	50	13	11.2	4.4	1.05	6.04	2.01	2.97	50.2	3
518	0	77	2	0	23.7253	0	0	0	0	120	70	12.0	3.63	39.7	159	8	17	58	11	10.8	6.0	1.54	6.58	1.11	4.32	41.5	3
519	0	23	2	2	23.3205	0	0	0	0	121	72	13.5	4.34	44.8	298	9	14	55	8	5.3	6.2	0.54	3.89	1.74	1.39	47.7	1
520	0	57	2	1	24.3503	0	0	0	0	122	77	12.1	4.15	42.2	197	13	16	56	21	12.0	4.7	1.51	6.26	1.61	3.48	43.3	0
521	0	62	2	1	21.3344	0	0	0	0	93	65	14.4	5.23	38.4	187	11	15	72	11	11.2	16.7	0.67	3.50	1.16	2.04	23.2	1
522	0	40	2	2	24.1437	0	0	0	0	120	70	12.9	4.70	41.6	189	16	18	53	11	24.7	3.1	1.03	3.88	1.18	2.06	27.7	2
523	0	53	2	1	18.9776	0	0	0	0	120	80	13.5	5.43	41.8	203	19	14	72	17	7.8	6.0	1.12	4.37	1.05	2.75	28.8	1
524	0	40	2	1	23.2424	0	0	0	0	134	89	13.3	4.47	43.2	205	11	15	46	14	7.6	1.8	1.02	4.63	1.44	2.18	45.7	2
525	0	60	2	0	24.3064	0	0	0	0	124	71	13.0	5.32	39.3	178	13	11	101	22	9.8	8.9	2.98	4.06	0.87	1.53	49.1	0
526	0	52	2	1	18.8601	0	0	0	0	148	90	12.5	4.40	44.4	156	14	18	52	9	10.8	1.6	1.04	5.92	1.94	2.66	43.2	2
527	0	66	1	1	NA	1	1	1	0	120	78	14.1	5.96	43.7	143	22	17	81	36	13.1	6.6	0.95	3.57	0.88	2.09	31.5	2
528	0	56	1	1	21.411	0	0	0	0	127	80	14.2	4.22	40.9	178	11	16	101	14	9.0	6.8	0.86	4.22	1.24	2.36	33.0	1
529	0	28	1	2	21.9218	0	0	0	0	134	84	13.4	5.08	44.2	304	17	15	71	25	10.5	4.1	0.83	3.81	1.03	2.30	28.5	2
530	0	30	1	1	22.9533	0	0	0	0	120	80	11.7	4.12	41.6	153	26	24	91	75	12.7	2.8	2.14	5.50	0.95	3.97	49.6	0
531	0	57	2	1	27.1918	0	1	0	0	143	85	13.5	NA	44.7	69	33	24	76	33	10.1	1.4	1.46	7.52	1.96	4.77	37.0	1
532	0	32	1	2	27.4	0	0	0	0	110	72	12.4	5.33	44.9	182	18	25	60	24	20.0	7.3	1.24	4.01	0.93	2.28	34.0	1
533	0	71	2	1	18.3213	0	0	0	0	133	82	16.0	3.78	43.8	128	11	19	78	21	9.3	2.4	1.53	4.68	1.3	2.74	40.8	0
534	0	58	2	1	23.7954	0	1	0	0	137	89	13.6	4.83	43.7	172	11	18	139	16	8.1	1.7	0.77	3.48	1.21	1.68	27.9	0
535	0	82	2	2	26.0043	0	1	0	0	175	100	13.0	4.74	42.1	187	28	27	92	34	6.0	13.0	0.76	3.66	1.62	1.17	32.3	3
536	0	29	2	1	20.3	0	0	0	2	125	96	12.8	4.42	45.8	281	11	18	64	20	6.1	5.3	2.29	4.16	1.10	2.25	41.5	0
537	0	37	2	1	19.3505	0	0	0	0	124	83	12.5	4.37	42.6	267	8	13	57	38	6.9	5.0	1.34	4.84	1.03	3.16	32.7	0
538	0	45	1	2	27.9826	0	0	0	2	120	80	13.9	3.90	37.9	148	9	12	61	16	5.6	5.9	1.47	4.14	0.97	2.50	33.2	0
539	1	58	1	0	25.8166	0	0	0	2	126	88	12.5	7.80	37.6	247	40	30	78	107	5.4	12.1	3.74	4.81	1.01	2.72	49.8	2
540	0	61	2	2	22.3081	0	1	0	0	142	90	13.0	NA	40.8	176	25	27	89	20	8.9	1.3	0.79	4.87	1.69	2.49	44.4	2
541	0	23	2	2	NA	0	0	0	0	128	84	13.0	5.89	46.2	197	11	15	62	15	11.3	4.0	0.39	4.51	1.44	2.72	27.9	1
542	1	71	2	1	27.0	1	1	0	0	136	78	12.2	4.76	41.8	148	17	21	59	26	7.9	4.4	2.23	5.62	1.10	3.24	41.8	1
543	0	52	2	2	22.2749	0	0	0	0	110	70	12.6	5.49	42.0	232	15	13	55	10	9.1	3.6	0.79	3.75	1.21	1.88	28.6	0
544	0	52	1	2	25.0648	0	0	0	0	113	75	12.9	4.66	41.3	153	50	39	55	45	28.9	7.1	1.27	4.70	0.88	3.07	32.0	3
545	0	51	2	2	28.0404	0	1	0	0	134	82	12.8	NA	39.1	204	20	17	114	24	6.8	6.8	1.20	4.58	1.06	3.04	32.6	2
546	0	66	2	1	NA	0	0	0	0	143	79	12.7	5.87	42.3	232	17	25	95	13	10.0	5.9	1.47	5.71	1.85	2.96	42.5	0
547	0	66	2	0	23.0469	1	0	1	0	109	57	14.5	9.38	37.2	257	17	24	95	30	6.8	1.2	1.07	4.39	1.02	3.02	31.5	2
548	0	50	2	0	21.5627	0	0	0	0	120	70	13.0	4.30	36.2	123	16	16	86	9	9.2	3.4	1.13	3.55	0.99	1.93	38.1	2
549	0	78	2	1	NA	0	1	0	0	145	77	12.8	5.21	39.8	207	16	14	63	18	16.3	1.9	0.82	4.78	1.47	2.39	35.7	3
550	0	69	2	1	22.2	0	1	1	0	164	78	13.3	4.08	43.9	164	14	14	99	18	13.9	1.3	1.67	4.07	1.4	1.55	40.9	2
551	0	72	2	0	NA	0	1	0	2	182	72	13.5	5.18	41.4	262	16	11	70	15	18.8	3.8	1.34	5.61	1.57	3.37	44.1	3
552	0	72	1	2	26.8	0	1	0	0	128	72	13.8	5.6	37	192	15	21	53	14	16.2	9.7	0.77	2.91	0.85	1.61	27.9	0
553	0	51	2	2	20	0	1	0	0	120	80	13.2	5.35	41.8	210	10	20	75	16	7.5	3.4	0.86	4.54	1.09	2.64	30.7	2
554	0	65	2	0	17.6611	0	0	0	0	120	75	12.4	4.57	43.9	152	16	21	79	15	8.1	2.1	1.52	5.22	1.47	2.81	35.6	0
555	0	76	1	1	16.955	0	0	0	0	130	82	13.8	4.83	40.3	131	15	23	101	24	12.7	4.9	1.20	5.04	1.21	3.15	32.7	2
556	0	38	2	0	23.6	0	0	0	0	116	72	14.2	4.10	43.1	187	10	15	61	12	10.3	2.0	1.02	3.72	0.97	2.10	38.3	2
557	0	16	1	1	24.7344	0	0	0	0	125	74	15.0	4.90	38.8	200	11	12	173	11	13.4	0.6	0.57	3.23	0.94	1.92	33.6	1
558	0	60	2	1	18.1955	0	1	0	0	142	91	12.5	4.19	41.8	188	13	18	67	15	15.5	4.9	0.75	4.53	1.86	1.84	29.1	1
559	0	48	2	1	20.5321	0	0	0	0	120	72	12.7	4.84	41.1	201	14	15	55	11	11.2	0.6	2.98	5.18	1.93	2.77	38.3	2
560	0	33	2	1	24.1217	0	0	0	0	100	65	14.9	4.56	38.3	243	14	13	46	11	8.6	1.2	0.68	4.60	1.62	2.43	28.9	0
561	0	66	2	1	NA	0	0	0	0	136	90	13.2	5.6	41.9	191	10	15	67	18	14.9	0.5	0.98	4.63	1.36	2.67	33.3	2
562	0	62	1	0	19.0311	0	0	0	2	101	71	14.9	7.54	38.9	181	17	21	97	70	36.9	1.2	0.91	3.57	0.94	2.36	34.6	1
563	0	67	1	1	23.03	0	1	1	2	163	90	15.2	5.29	34.4	143	9	15	53	39	18.1	2.7	0.65	2.40	0.99	0.97	18.7	1
564	0	66	2	1	19.6506	0	0	0	0	118	76	13.2	4.45	43.1	177	9	18	102	13	7.3	3.8	1.16	6.13	1.28	3.69	39.0	0
565	0	38	2	1	17.1	0	0	0	0	120	80	14.2	4.17	41.7	98	24	18	66	17	26.8	3.7	0.75	3.64	1.08	2.03	32.1	0
566	0	64	2	0	22.1	0	0	0	0	145	89	13.6	3.9	41.2	201	13	15	49	13	16.1	1.3	0.92	5.4	1.37	3.18	31.8	2
567	0	50	2	1	29.6	0	1	0	0	160	103	12.8	3.89	41.4	195	22	22	54	18	12.8	2.6	2.42	5.28	1.15	2.81	51.1	0
568	0	63	2	2	23.5323	0	1	0	0	208	108	12.3	4.85	44.2	100	30	27	72	27	9.4	3.5	1.23	5.05	1.35	2.65	39.8	1
569	0	66	2	0	22.6667	0	1	0	0	166	88	13.4	4.00	36.2	159	10	17	114	10	11.8	13.8	0.45	3.84	1.60	1.57	45.7	1
570	0	52	1	1	25.4338	0	0	0	2	116	77	12.7	5.21	41.6	204	15	15	77	14	6.2	2.2	1.39	4.38	0.89	2.79	36.3	0
571	0	52	1	0	20.3092	0	1	0	0	205	145	13.3	3.73	41.6	133	23	25	69	34	4.8	4.8	0.93	4.83	1.48	2.52	35.5	1
572	0	64	1	1	22.1	0	0	0	2	117	70	12.6	4.09	41.0	161	21	26	78	11	17.2	3.3	0.38	4.80	1.57	2.62	39.8	0
573	0	45	2	2	20.5754	0	0	0	0	120	80	12.3	3.94	38.3	233	11	21	76	11	8.3	2.6	1.78	3.10	1.04	1.22	29.4	1
574	1	59	2	1	23.4	1	1	0	0	173	83	11.9	10.47	28.5	199	21	19	122	42	7.4	5.6	9.00	7.77	1.09	1.48	114.5	0
575	0	28	1	0	NA	0	0	0	2	121	70	13.7	3.59	41.0	162	13	13	55	14	14.1	2.0	1.34	5.08	0.92	3.39	39.3	2
576	0	15	1	1	19.4	0	0	0	0	120	80	14.3	3.88	43.0	213	15	20	193	13	10.8	2.3	0.60	2.78	0.78	1.61	32.8	1
577	0	73	1	0	17.1468	0	1	0	0	139	75	14.1	NA	20.8	119	95	164	154	62	13.4	14.8	0.80	1.91	0.40	1.19	27.0	1
578	0	59	2	1	22.1084	0	0	0	0	119	72	12.8	3.94	38.1	155	12	14	50	15	8.8	1.3	1.37	3.9	0.92	2.39	28.3	3
579	0	40	1	1	23.76	0	1	0	2	130	78	12.2	3.83	47.5	185	23	19	81	25	17.0	2.3	2.42	6.34	0.97	4.31	32.2	0
580	0	71	1	1	23.591	0	1	0	0	125	70	12.8	4.37	42.5	122	21	18	85	16	12.8	14.3	0.83	4.81	1.34	2.56	38.9	2
581	0	57	2	1	24.3	0	0	0	0	120	80	12.7	4.61	43.9	283	18	18	90	10	11.8	8.7	1.79	7.33	1.77	3.85	55.3	2
582	0	50	2	1	19.6	0	0	0	0	116	70	13.1	4.63	41.7	199	29	21	87	30	8.7	4.1	5.85	1.59	3.27	1.89	NA	2
583	0	39	2	2	22.8682	0	0	0	0	121	65	12.7	5.14	36.4	269	10	10	62	17	4.0	1.2	2.59	2.79	0.58	1.48	35.5	0
584	1	77	2	1	28.4	1	0	1	0	162	81	12.1	9.22	41.7	220	7	15	60	52	6.6	5.7	1.85	6.49	1.58	3.76	29.9	1
585	0	57	2	1	18.7038	0	0	0	0	128	70	12.4	4.67	44.1	160	19	20	69	14	7.4	1.4	1.49	4.78	1.45	2.45	30.1	0
586	0	72	2	1	19.5	0	0	1	0	120	70	12.7	4.37	39.9	233	18	21	71	12	10.0	1.7	2.12	5.57	1.25	3.54	38.5	2
587	0	24	2	2	20.2473	0	0	0	0	112	70	11.5	4.70	44.6	193	33	22	123	15	17.4	5.9	0.89	5.89	1.89	3.06	45.3	3
588	0	61	1	1	20.5448	0	0	0	0	135	85	13.5	5.14	44.3	230	15	16	55	15	29.1	3.1	1.57	3.8	0.91	2.13	30.2	0
589	0	56	2	0	22.4059	0	0	1	0	123	70	14.2	5.51	37.2	192	13	18	79	11	13.7	7.3	0.92	4.46	1.50	1.75	40.2	0
590	0	69	2	2	21.9138	1	1	1	0	166	93	13.2	8.97	38.2	292	8	22	69	39	8.4	2.9	2.72	3.93	1.01	1.78	29.7	0
591	0	60	2	1	21.38	0	0	0	0	140	86	12.6	4.58	43.8	102	29	23	90	19	9.2	2.7	0.76	4.87	1.69	2.24	40.5	0
592	0	52	2	1	15.3552	0	0	0	0	120	80	13.2	4.28	45.1	142	12	16	64	10	12.9	3.1	0.69	5.64	2.62	2.32	47.9	1
593	0	26	2	1	16.0	0	0	0	0	120	80	12.3	4.05	44.1	212	15	18	71	11	7.4	3.6	1.04	3.86	1.53	1.51	50.9	2
594	0	39	2	2	19.6	0	0	0	0	120	70	12.7	4.73	45.7	194	12	14	46	13	11.0	1.7	0.77	4.87	1.80	2.14	46.2	1
595	1	71	1	2	26.396	0	1	1	0	132	74	13.2	5.71	41.5	175	31	17	80	28	14.9	5.4	1.60	4.06	0.94	2.44	28.9	2
596	0	45	1	2	20.8611	0	0	0	2	110	68	13.0	3.78	41.4	134	15	14	100	17	10.1	5.8	0.77	3.88	0.90	2.47	22.1	3
597	0	68	2	2	22.9	1	1	1	0	148	70	13.4	5.85	37.7	176	20	18	49	10	8.2	0.9	0.73	3.71	1.09	2.13	24.8	1
598	0	82	1	1	17.3611	1	0	1	0	111	70	13.8	8.32	38.0	142	14	12	41	12	11.1	1.7	0.66	4.29	1.70	2.06	27.6	1
599	0	59	2	2	18.08	0	0	0	0	130	70	12.6	5.37	43.5	250	24	26	87	33	20.5	2.9	0.93	7.39	2.18	3.76	48.8	0
600	0	46	2	1	19.7239	0	0	0	0	105	70	13.0	3.60	21.0	338	30	39	60	14	5.0	2.0	1.42	3.60	0.91	1.89	33.3	0
601	0	79	2	2	25.462	0	1	0	0	142	83	13.6	4.55	36.6	158	7	21	71	34	9.3	2.5	1.39	5.41	1.27	3.07	35.8	0
602	0	63	1	1	19.49	0	0	1	2	118	72	14.4	5.50	40.7	148	13	12	122	13	19.7	2.9	0.73	4.75	1.30	2.73	27.4	0
603	0	75	1	1	19.433	0	1	1	0	176	88	13.4	2.87	39.3	132	9	18	82	75	10.3	14.2	0.98	3.97	0.90	2.85	25.9	1
604	0	73	2	1	21.6413	0	1	1	0	128	88	12.9	4.81	44.4	210	15	18	124	18	12.7	1.8	0.93	4.94	1.19	3.20	34.0	0
605	0	77	2	0	24.2215	0	1	1	0	142	70	12.2	7.04	40.7	245	9	22	83	19	9.1	7.5	2.06	5.04	1.09	2.75	45.1	2
606	0	77	1	2	22.5896	0	1	1	0	142	72	12.8	5.96	44.4	119	23	19	71	47	14.8	1.7	1.62	3.79	1.18	1.72	39.7	0
607	0	75	2	1	21.2279	1	1	1	0	126	69	13.6	9.49	44.1	149	28	27	67	12	9.9	3.6	1.03	3.50	1.03	1.82	23.6	0
608	0	75	1	2	24.2188	1	0	1	1	124	64	12.8	5.24	42.0	155	12	17	75	19	16.9	1.2	1.17	3.66	1.23	1.59	33.8	1
609	0	53	2	0	21.5	0	0	0	0	144	80	12.2	4.7	37.4	290	11	16	74	17	9.3	2.4	0.96	4.02	1.27	1.89	30.3	0
610	0	64	2	2	19.8791	0	0	1	0	124	84	13.5	4.56	39.5	351	9	16	93	20	8.9	2.1	0.80	4.38	1.16	2.78	33.0	2
611	0	54	2	1	23.7	0	0	0	2	120	70	13.2	6.84	37.7	156	18	18	58	22	8.3	3.8	0.79	3.99	1.16	2.23	26.9	1
612	0	65	1	0	21.4533	0	0	1	0	138	78	13.7	5.20	40.1	186	17	13	97	36	9.9	5.7	2.19	4.28	0.93	2.56	34.0	1
613	0	34	1	0	19.3333	0	0	0	0	130	62	13.6	4.83	44.1	202	7	15	75	15	11.0	0.8	1.26	3.88	0.99	2.33	27.9	3
614	0	66	2	1	26.6667	0	1	1	0	125	76	12.0	5.33	42.1	209	15	18	76	17	8.5	0.9	1.87	4.08	1.33	1.80	35.8	2
615	0	18	2	1	21.4841	0	0	0	0	108	76	12.0	4.58	46.1	218	13	21	55	8	10.3	3.3	1.19	4.04	1.11	2.06	42.7	2
616	0	51	2	1	NA	0	0	0	0	110	73	12.4	5.1	43	238	12	18	41	11	9.7	1.5	0.62	4.78	1.45	2.81	26.6	1
617	0	61	2	1	NA	0	0	1	0	120	78	13.5	4.36	40.2	153	15	23	67	15	9.4	2.0	0.93	3.67	1.23	1.37	49.6	2
618	1	39	1	2	28.3675	0	1	0	2	165	100	12.9	6.06	46.7	248	76	33	81	41	11.8	3.6	1.29	4.00	0.89	2.62	32.9	2
619	0	78	2	0	26.6667	0	0	1	0	140	92	13.5	6.88	32.2	185	48	32	60	199	15.5	5.5	2.34	5.99	1.26	3.66	52.9	0
620	0	66	2	0	NA	0	1	0	0	126	70	12.6	4.89	45.3	163	12	20	60	13	11.9	4	1.54	5.99	1.36	3.47	56	2
621	0	47	2	2	17.9	0	0	0	0	110	70	13.5	5.15	37.2	223	14	17	49	15	9.1	4.6	0.56	3.90	1.24	1.92	27.1	1
622	0	42	2	1	21.2	0	0	0	0	120	80	12.1	4.01	45.5	221	7	17	54	27	10.8	3.8	0.94	4.54	1.41	2.29	48.7	1
623	0	56	2	1	23.6111	0	0	0	0	120	77	12.6	4.08	42.4	176	33	24	84	82	8.2	3.2	0.85	6.35	1.3	4.09	39.3	2
624	0	80	1	2	19.9573	1	1	1	2	118	50	13.2	5.58	41.1	144	16	26	70	21	12.9	16.6	0.76	3.65	0.88	1.99	30.0	3
625	0	73	1	1	22.7732	1	1	1	0	120	80	12.6	8.89	37.9	131	8	11	96	16	10.5	6.0	1.21	2.31	0.57	1.06	19.1	2
626	0	59	1	1	21.8488	0	0	0	0	111	65	13.2	5.66	41.9	199	24	20	65	30	50.5	7.1	0.85	3.30	1.02	1.87	28.5	1
627	0	68	2	2	NA	1	0	0	0	140	95	12.7	5.50	42.1	240	16	23	82	13	10.7	4.7	1.71	5.53	1.26	3.25	44.5	1
628	0	30	2	1	NA	0	0	0	0	90	62	12.9	4.62	43.4	158	12	20	67	13	8.4	1.6	0.89	4.61	1.23	2.60	36.0	1
629	0	39	1	1	25.7774	0	0	0	0	120	87	13.2	4.43	42.3	116	25	23	60	24	19.0	1.3	1.23	3.65	0.88	2.18	28.4	1
630	1	78	2	1	23.6128	0	1	1	0	138	82	11.8	4.63	41.6	149	12	21	45	21	5.0	3.8	1.57	4.40	1.14	2.49	35.5	0
631	0	50	2	1	NA	0	0	0	0	134	84	14.1	4.26	41.8	207	10	15	76	12	8.8	1.2	1.60	4.70	1.02	3.04	29.5	0
632	0	44	2	0	20.8691	0	0	0	0	121	70	13.6	4.64	38	140	13	13	43	18	17.3	1.7	1.25	4.59	1.05	3.09	33.4	0
633	0	70	1	2	22.0581	0	1	1	0	136	76	12.8	4.36	42.0	186	43	26	82	23	12.7	5.2	2.35	3.61	0.86	1.85	35.8	0
634	0	80	1	1	NA	0	0	0	0	111	67	14.9	6.31	38.0	205	9	16	55	11	38.3	6.4	0.85	2.94	0.56	1.76	31.1	1
635	0	70	1	1	24.8591	1	1	1	2	172	68	12.1	7.48	39.7	308	19	17	97	25	6.7	7.3	0.61	2.46	1.16	0.70	17.5	0
636	0	74	2	1	30.2618	1	1	1	0	136	80	12.9	6.09	40.6	201	12	16	73	21	8.2	7.7	2.26	4.07	0.84	2.45	35.5	1
637	0	53	1	1	NA	0	0	0	0	120	70	13.4	4.94	45.3	63	65	26	97	50	17.9	3.2	1.00	4.17	0.92	2.54	33.2	2
638	0	63	1	1	NA	1	0	0	2	129	80	13.2	11.29	40.2	167	23	20	95	26	8.5	3.1	1.11	5.57	1.34	3.73	NA	2
639	0	64	2	0	NA	0	0	0	0	117	68	15.1	4.15	27.8	275	10	16	85	29	11.3	5.1	0.84	3.16	1.02	1.54	26	1
640	0	65	2	1	22.1893	0	0	0	0	140	80	13.1	4.54	40.1	125	13	19	63	18	11.7	2.5	0.94	4.47	1.22	2.43	34.4	0
641	0	44	2	1	23	0	0	0	0	127	76	12.9	4.55	44.0	157	9	14	70	18	11.4	1.3	1.91	6.77	1.48	4.65	46.7	2
642	0	72	2	1	24.8358	0	1	1	0	124	61	12.8	4.62	43.1	261	15	13	72	25	14.2	1.2	1.06	3.96	1.21	2.11	36.3	1
643	0	72	1	2	21.1203	0	1	1	0	190	110	13.2	5.12	39.0	183	15	25	76	10	11.9	6.5	0.90	3.98	1.17	1.93	44.3	1
644	0	53	2	1	NA	0	1	0	0	149	104	12.2	4.34	42.9	140	15	19	94	28	14.7	6.3	1.44	5.67	1.66	2.91	43.5	0
645	0	42	2	0	NA	0	0	0	0	100	70	13.8	4.66	39.4	311	12	17	40	9	13.9	1.9	0.81	3.59	0.77	2.11	23.5	0
646	0	14	1	1	20.6439	0	0	0	0	110	60	14.9	4.81	45.2	259	13	20	299	15	9.0	2.8	1.00	4.17	1.08	2.28	34.6	1
647	0	66	2	0	28.959	0	1	0	0	125	75	12.8	6.14	41.2	170	30	32	78	69	6.5	4.1	2.38	5.34	0.89	3.57	44.4	2
648	0	62	2	1	18.74	0	1	0	0	138	80	12.4	4.66	42.7	167	15	22	75	22	15.6	2.1	0.93	4.31	1.43	2.09	36.4	0
649	0	74	2	0	22.3691	1	1	0	0	123	73	14.5	7.97	42.5	168	55	37	86	34	9.9	2.1	0.99	2.92	1.02	1.36	31.5	0
650	0	50	1	1	24.3	0	0	0	2	110	70	12.4	4.36	45.0	173	25	19	86	122	9.7	2.1	4.39	5.54	0.97	2.75	60.4	0
651	0	70	2	1	21.7778	0	1	1	0	113	76	11.9	4.49	45.6	181	19	23	88	15	6.4	0.5	1.38	7.28	1.58	5.05	66.0	2
652	0	17	1	1	26.5595	0	0	0	0	108	73	13.1	3.96	42.4	252	11	14	126	33	16.3	4.5	0.88	4.15	1.05	2.60	42.6	0
653	0	45	2	0	NA	0	0	0	0	107	72	13.8	4.57	36.9	167	17	26	64	13	9.3	7.5	0.56	3.87	1.09	2.1	38.3	0
654	1	63	2	0	NA	0	0	0	0	130	80	11.9	5.46	42.3	194	12	23	109	39	9.1	3.6	1.94	5.89	1.12	3.81	50.7	3
655	0	46	1	0	26.8212	0	0	0	2	116	74	13.2	3.98	42.5	261	23	19	65	24	9.4	7.1	2.17	5.60	0.94	3.85	42.7	2
656	0	14	1	1	NA	0	0	0	0	107	54	13.0	4.34	47.1	185	20	24	291	13	8.4	20.2	0.81	4.39	1.48	2.40	38.5	2
657	0	41	2	2	19.4978	0	0	0	0	102	75	13.3	7.34	44.0	157	46	45	55	23	12.9	1.9	0.36	4.38	1.57	2.38	35.6	1
658	0	36	2	2	18.9	0	0	0	0	121	70	13.2	4.66	40.9	196	8	19	60	11	5.2	3.3	0.72	5.20	1.14	3.27	32.2	0
659	0	79	1	1	19.1	0	1	1	2	112	67	14.4	6.89	34.6	89	10	14	89	20	9.3	7.1	0.87	4.11	1.50	1.83	39.5	3
660	0	74	2	1	NA	0	1	1	0	124	71	13.9	3.36	39	221	13	18	73	12	9.3	5.7	1.13	3.95	1.07	2.01	47	2
661	0	10	2	0	16.3	0	0	0	0	95	60	13.5	4.59	40.2	378	4	17	248	10	10.6	4.3	0.51	2.43	1.30	0.58	44.0	2
662	0	52	2	1	19.6104	0	0	0	0	114	73	13.0	6.72	44.1	186	20	21	96	14	17.8	3.2	1.77	5.2	0.96	3.16	32.2	3
663	0	52	1	1	22.8319	0	0	0	2	123	93	11.9	4.35	45.5	230	30	23	89	36	9.2	7.4	2.31	5.38	1.02	3.50	42.8	0
664	0	57	2	1	25.4202	1	0	0	0	120	70	12.9	9.34	42.1	220	6	26	101	19	26.0	4.2	0.92	6.95	1.54	4.16	38.4	2
665	0	46	1	1	19.5254	0	0	0	0	140	84	12.7	5.60	45.7	182	21	25	61	31	18.8	2.7	1.23	4.42	1.38	2.13	48.8	1
666	0	75	1	2	19.4841	0	0	0	0	128	65	12.7	4.35	39.3	165	5	18	48	34	17.3	1.8	3.07	4.42	0.98	2.29	42.6	1
667	0	57	2	2	19	0	0	0	0	115	70	13.7	5.2	43.2	208	11	17	76	12	9.2	1.8	1.07	6.08	1.42	3.46	43.5	2
668	0	46	1	1	21.1073	0	0	1	0	150	102	12.9	5.78	44.0	135	73	35	71	70	9.2	9.8	6.52	6.05	1.02	2.87	68.3	2
669	0	51	2	1	20.8117	0	1	0	0	125	66	13.5	NA	39.6	257	13	20	59	13	6.7	3.7	0.52	3.89	1.40	1.83	26.0	1
670	0	59	1	1	24.5924	0	0	0	1	110	70	12.4	4.83	42.9	171	16	21	77	15	7.1	2.1	1.07	4.27	0.99	2.52	34.1	1
671	0	65	2	1	28.1337	1	1	1	0	134	76	13.4	7.62	41.5	161	13	19	66	10	8.2	8.8	1.64	5.27	1.30	2.82	46.8	0
672	0	33	1	0	18.1	0	0	0	0	118	74	12.4	4.30	43.5	240	19	19	65	53	14.4	1.6	1.16	4.61	1.13	2.69	46.3	1
673	0	35	2	2	19.9432	0	0	0	0	111	89	12.5	5.02	45.3	192	10	17	50	11	12.2	2.7	0.96	5.30	1.73	2.59	36.2	1
674	0	61	2	0	19.2234	0	0	1	0	125	68	12.2	5.79	43.7	203	10	18	112	16	10.6	1.0	4.60	3.89	1.02	1.40	48.0	0
675	0	60	2	1	18.4	1	0	0	0	105	70	12.7	6.45	42.0	130	11	15	71	11	11.9	1.8	0.81	4.28	1.76	1.75	31.1	0
676	0	71	1	0	20.7008	0	0	1	0	131	77	13.3	NA	42.9	165	6	27	75	18	17.5	7.3	0.76	4.03	1.59	1.83	33.7	1
677	1	58	2	2	27.5482	0	0	0	0	133	74	16.3	4.87	44.8	239	15	23	72	19	12.3	3.3	1.47	4.97	1.44	2.52	41.8	0
678	0	71	2	2	17.9418	0	0	1	0	120	60	12.4	4.57	42.7	117	15	25	86	27	16.0	1.6	1.50	4.47	1.72	1.90	40.9	2
679	0	66	2	1	18.7305	0	0	0	0	124	76	13.0	4.21	42.5	167	12	21	100	10	9.8	2.5	0.73	5.23	1.36	3.21	37.5	2
680	0	96	1	2	21.0772	0	0	1	2	146	68	13.4	4.09	40.7	81	28	24	105	63	11.1	9.3	0.60	3.76	1.12	2.19	28.7	0
681	0	60	2	0	20.202	0	0	1	0	122	70	13.7	5.40	44.4	248	17	22	119	11	7.4	7.5	1.02	3.66	0.97	1.93	29.9	0
682	0	26	2	2	NA	0	0	0	0	118	65	13.8	4.77	45.3	100	11	16	54	12	14.3	8.2	0.76	4.15	1.19	2.15	33.1	0
683	0	14	2	1	NA	0	0	0	0	113	64	13.5	4.74	45.9	137	9	19	162	12	10.1	5.7	1.03	3.15	1.12	1.45	32.0	0
684	0	49	2	0	33.7	0	0	0	0	125	80	12.9	4.79	40.9	344	20	22	76	23	7.0	1.1	1.85	4.91	0.82	3.34	34.2	0
685	0	57	1	1	25.7406	0	0	0	0	133	93	13.0	3.86	43.1	255	27	30	74	22	11.4	6.0	1.47	3.92	1.05	2.21	36.0	1
686	0	67	2	0	17.1427	0	0	0	0	140	80	14.5	3.91	41	198	4	17	103	21	12.9	0.8	0.84	4.64	1	3.12	35.3	0
687	0	10	1	0	NA	0	0	0	0	110	70	13.3	4.14	43.9	194	10	23	277	11	4.0	17.4	1.21	3.82	1.23	2.05	27.3	0
688	0	61	2	1	23.9012	0	0	1	0	120	78	12.0	4.57	41.1	209	5	23	120	13	6.5	13.1	1.93	7.65	1.01	5.52	47.8	0
689	0	52	1	1	20.0689	0	0	0	2	120	78	14.3	3.81	41.3	182	14	17	78	14	13.3	7.5	0.70	3.38	0.99	1.82	24.6	0
690	0	59	1	0	22.2	1	1	0	1	137	85	13.6	13.25	39.4	60	66	93	86	310	11.8	2.5	1.20	5.32	1.43	3.21	38.9	1
691	0	45	2	1	NA	0	0	0	0	134	85	12.9	4.65	46.0	182	19	27	71	14	9.7	3.8	2.87	4.06	0.97	2.10	47.1	0
692	0	61	2	1	23.8087	1	1	1	0	200	80	13.5	9.18	40.5	147	28	24	87	121	8.0	13.6	2.39	4.59	1.05	2.47	39.0	0
693	0	67	2	1	NA	0	0	0	0	140	73	12.2	4.84	44	141	44	45	112	77	15.7	8.1	1.88	6.03	1.64	3.07	41.9	2
694	0	65	2	0	23.1911	0	0	0	0	126	78	13.3	4.78	45.8	214	20	25	70	17	12.8	2.9	1.27	6.94	1.45	4.89	40.1	1
695	0	28	2	1	22.4604	0	0	0	0	100	70	13.2	4.15	46.8	199	6	15	51	15	9.6	0.9	0.90	5.07	1.49	2.95	22.8	1
696	0	44	2	1	21.1475	0	0	0	0	100	78	12.1	5.16	38.7	244	29	19	88	39	7.6	15.7	1.99	5.48	1.50	3.21	42.9	3
697	0	61	1	0	26.1	0	0	0	0	110	70	13.4	4.92	45.2	204	25	26	82	19	21.1	1.5	0.96	5.42	1.61	3.13	31.5	2
698	0	81	2	1	21.2623	0	1	0	0	156	80	12.9	4.46	41.1	204	17	27	108	11	10.4	14.1	1.17	5.44	1.40	3.28	31.7	0
699	0	8	2	0	NA	0	0	0	0	110	70	13.1	5.28	45.9	137	12	22	282	13	8.9	3.4	0.76	3.89	1.46	1.91	32.2	0
700	0	45	1	1	23.4571	0	0	0	2	129	91	13.7	4.39	44.01	250	24	20	104	21	13.8	1.9	1.95	5.49	0.89	3.51	40.4	2
701	0	53	1	1	NA	0	0	0	0	130	78	15.0	4.40	34.6	136	12	26	63	16	23.8	6.3	0.68	4.09	1.01	2.33	27.5	1
702	0	49	1	1	25.1323	1	0	0	0	132	82	13.3	8.00	48.1	21	39	23	85	44	27.5	27.5	1.30	4.79	1.26	2.56	29.1	0
703	0	65	2	1	23	0	0	1	0	152	94	12.8	7.26	44.7	110	12	19	77	12	8.4	5.1	0.73	3.78	1.27	2.01	25.6	0
704	1	40	1	2	25.3	1	0	0	2	128	84	12.8	9.53	40.1	103	35	21	69	34	10.4	2.1	4.83	5.48	0.94	1.69	66.4	2
705	0	57	2	1	20.0	0	0	0	0	111	68	12.6	5.23	42.5	121	13	27	62	19	6.3	1.9	0.78	4.67	1.89	2.07	44.5	0
706	0	79	2	2	20.2272	0	1	0	0	135	79	12.2	5.37	43.6	236	22	25	86	15	12.0	2.5	2.31	4.36	0.99	2.09	33.2	3
707	1	43	2	1	29.3199	0	1	0	0	186	110	13.8	4.40	42.6	195	21	23	98	23	12.9	1.6	4.17	4.99	1.16	1.23	63.5	0
708	0	33	2	2	25.1832	0	0	0	0	130	71	13.6	4.62	45.3	146	22	22	57	21	14.1	2.6	0.43	3.50	1.69	1.03	55.5	2
709	0	67	1	0	20.9	1	1	0	0	166	89	13.2	5.76	38.5	167	10	14	75	17	8.6	3.9	0.79	4.91	1.22	3.11	26.0	0
710	0	68	2	0	14.2222	0	0	0	0	111	56	12.5	5.22	39.0	282	11	15	69	16	10.7	4.2	0.85	4.31	1.32	2.09	29.9	3
711	0	49	2	1	NA	0	0	0	0	110	70	13.8	4.34	43.0	157	17	25	88	17	17.1	1.3	1.72	5.04	1.64	2.10	39.9	2
712	0	78	2	0	25.8	0	1	0	0	125	68	14.7	6.03	32	91	5	19	81	25	10.1	10.5	1.1	3.15	0.61	1.99	35.5	1
713	0	52	2	0	NA	0	0	0	0	121	78	12.9	5.88	37.5	167	25	23	76	57	16.6	1.3	1.45	5.22	0.85	3.81	38.3	2
714	0	67	1	1	17.7	1	0	0	0	120	74	13.1	14.77	41.7	154	29	19	90	46	41.0	9.0	1.28	5.02	1.19	3.12	35.6	3
715	0	48	1	2	26.89	0	0	0	0	139	88	13.0	4.74	43.9	251	20	19	59	19	14.6	4.0	1.26	6.24	1.63	3.81	35.2	0
716	0	67	2	1	16.6493	1	0	1	0	146	80	12.5	4.50	41.1	216	18	27	67	17	14.6	4.8	0.51	4.57	1.56	2.25	35.6	3
717	0	14	1	1	30.04	0	0	0	0	140	104	13.3	4.40	47.5	307	20	21	319	26	8.4	2.5	1.15	4.60	1.13	3.04	37.7	1
718	0	65	2	0	24.2568	0	0	0	0	137	82	13.9	5.24	41.9	368	18	18	150	280	7.9	0.7	1.22	4.21	1.02	2.44	37.0	2
719	0	81	2	1	22.5069	1	1	1	0	192	80	13.2	5.51	41.2	171	12	17	49	23	13.7	13.5	1.21	5.29	1.31	3.21	35.4	3
720	0	74	2	1	NA	1	1	0	0	145	75	12.2	5.93	42.2	251	26	16	75	13	8.5	3.4	0.87	4.30	1.06	2.55	33.0	0
721	0	63	1	1	25.2489	1	0	0	0	142	92	13.5	9.03	42.7	164	18	22	82	56	10.3	4.2	1.05	3.92	1.06	2.55	28.8	0
722	0	29	1	1	NA	0	0	0	0	134	79	14.0	6.47	47.9	200	6	19	73	82	19.8	9.8	3.98	4.91	1.12	1.40	71.2	0
723	0	77	2	0	23.223	0	1	1	0	129	71	12.8	5.99	38.5	124	11	13	51	14	12.4	6.7	0.74	3.04	0.99	1.44	33.7	1
724	0	74	1	2	23.8751	0	1	1	1	146	74	14.6	5.71	41.6	243	9	109	48	19	8.7	6.3	0.93	4.08	1.06	2.30	25.7	3
725	0	52	2	1	25.3	0	0	0	0	120	78	12.5	5.28	41.6	248	13	8	68	21	10.3	2.2	2.9	6.44	1.4	4.17	50	1
726	0	51	2	0	24.5309	0	1	0	0	160	106	12.8	4.63	39.4	291	10	21	71	12	10.5	2.2	1.26	4.81	1.26	2.57	48.4	0
727	0	46	2	1	21.412	0	0	0	0	111	75	12.4	5.71	41.6	175	23	27	63	11	14.9	4.9	1.84	5.37	1.80	2.40	44.9	0
728	0	54	2	1	19.7	1	0	0	0	124	72	12.4	5.83	36.0	172	8	14	79	15	9.0	5.0	1.08	6.32	1.30	4.25	43.6	3
729	0	63	2	2	24.2382	0	1	0	0	92	64	14.1	6.82	37.0	210	19	25	72	15	7.0	2.0	1.63	3.71	0.71	2.20	41.5	2
730	0	32	1	2	22.7442	0	0	0	0	127	77	12.5	4.76	45.3	279	21	20	106	20	9.6	5.2	0.94	4.79	1.40	2.60	33.8	3
731	0	46	2	2	NA	0	0	0	0	109	63	12.4	4.91	39.8	185	6	13	52	9	6.3	4.9	2.15	5.74	1.21	3.55	44.2	0
732	0	42	1	0	25.267	0	0	0	0	124	77	12.7	4.98	43.1	139	12	15	84	21	17.0	11.5	2.22	2.51	0.71	0.81	34.3	0
733	0	47	2	2	26.4743	0	0	0	0	140	70	12.1	4.42	43.7	113	20	25	73	13	8.2	7.9	0.77	3.92	1.19	2.11	32.3	2
734	0	43	2	2	20.3	1	0	0	0	115	67	12.2	7.67	43.8	262	4	11	58	18	6.8	5.2	2.65	4.75	0.90	2.79	42.8	1
735	0	47	2	2	19.8032	0	0	0	0	143	90	12.4	4.78	41.1	206	17	24	83	12	5.4	6.3	1.59	3.60	0.96	1.99	35.8	1
736	0	33	2	1	NA	0	0	0	0	108	76	12.6	4.76	44.5	93	12	10	63	22	6.9	2.3	0.77	4.42	1.09	3.01	32.4	0
737	1	56	1	1	24.2	1	1	0	2	134	84	11.8	4.99	39.0	145	11	19	70	37	7.4	9.1	8.05	4.83	0.86	1.47	78.7	3
738	0	36	2	2	24.7069	0	0	0	0	113	91	12.8	4.68	44.7	202	19	20	59	43	4.0	8.6	1.13	4.21	1.07	2.55	33.6	3
739	0	51	2	2	22.8527	0	0	0	0	135	80	12.1	4.21	41.8	270	12	13	60	16	8.0	2.4	1.03	5.38	1.68	3.22	45.8	2
740	0	68	2	1	27.1	0	0	1	0	123	64	12.3	5.71	43.4	239	18	19	72	45	7.9	5.4	1.78	3.48	1.31	1.34	32.5	1
741	0	46	1	0	20.7558	0	0	0	0	126	79	13.9	4.20	45.2	188	23	17	41	16	20.0	8.3	1.30	5.31	1.05	3.50	40.1	1
742	0	39	2	0	24.6393	0	0	0	0	126	90	12.5	4.07	45.4	149	26	24	63	18	11.8	4.8	1.72	4.62	1.59	2.46	31.5	2
743	0	75	2	0	20.4444	0	0	0	0	120	80	14.0	5.97	36.8	203	8	17	55	15	10.8	4.1	1.37	4.37	1.09	2.37	35.6	0
744	0	51	2	2	18.8264	0	0	0	0	120	80	12.9	4.01	41.7	220	12	17	73	11	10.0	2.8	1.21	5.67	1.13	3.72	34.6	2
745	0	65	2	2	19.736	0	0	1	0	130	80	12.6	4.23	40.6	83	11	19	61	22	8.0	1.1	1.44	5.86	1.57	3.50	40.9	0
746	0	43	1	1	24.246	0	0	0	0	127	83	12.2	4.03	41.9	155	40	26	78	41	12.6	5.2	2.37	4.54	0.73	2.79	41.2	0
747	0	45	2	2	21.8	0	0	0	0	112	70	12.4	4.82	44.2	231	17	17	61	14	7.2	7.2	0.56	2.63	0.74	1.38	29.1	0
748	0	38	2	2	19.9037	0	0	0	0	113	77	12.7	5.13	45.3	182	14	22	44	17	11.1	1.9	0.74	4.71	1.45	2.31	38.8	1
749	0	49	2	0	19.7136	0	0	0	0	136	84	12.7	4.10	41.3	115	7	26	80	21	10.9	6.0	0.75	4.04	1.19	2.24	34.7	1
750	0	71	1	1	22.6	1	1	1	0	136	85	11.7	6.62	41.5	231	24	17	56	83	11.9	8.3	5.26	3.95	0.70	1.69	56.6	1
751	0	33	2	2	25.4876	0	0	0	0	122	78	13.0	3.42	38.8	250	12	18	56	16	8.6	2.2	1.52	5.10	0.96	3.48	42.0	0
752	0	36	2	2	23.1161	0	0	0	0	126	75	13.0	3.92	41.9	235	20	26	32	15	7.5	6.8	1.03	3.54	1.22	1.86	29.5	1
753	0	47	2	1	NA	0	0	0	0	100	70	11.6	3.90	39.9	110	17	19	50	15	4.2	6.3	1.66	6.82	1.68	4.34	39.1	1
754	1	32	1	0	25.1811	0	0	0	0	142	85	16.4	3.98	49.6	221	81	45	88	68	14.3	1.7	1.44	3.82	1.04	2.40	32.5	0
755	0	56	2	1	19.0073	0	0	0	0	120	78	12.4	4.20	43.9	174	14	27	81	19	15.0	5.3	1.02	4.67	1.11	3.04	40.7	2
756	0	82	2	1	21.0828	0	1	1	0	120	65	11.8	4.72	41.9	154	30	39	75	81	7.5	0.3	1.56	4.42	0.81	2.85	56.1	3
757	0	61	2	1	20.9861	0	0	0	0	120	80	12.7	4.34	40.4	208	14	16	58	21	12.5	5.2	1.74	4.32	0.94	2.46	45.4	1
758	0	11	1	0	NA	0	0	0	0	101	69	14.3	4.90	44.7	215	19	22	388	19	11.9	7.3	1.37	4.36	1.14	2.46	44.9	3
759	0	39	2	0	18.9429	0	0	0	0	130	82	11.7	5.20	48.1	266	20	26	69	17	9.2	2.6	2.03	5.30	1.25	2.97	51.4	1
760	0	57	2	1	21.3	1	0	0	0	120	70	13.3	6.6	45.1	96	11	19	93	16	13.7	12.2	1.24	4.02	1.38	1.87	30.6	2
761	0	60	2	1	24.4646	0	1	1	0	130	60	13.5	5.60	42.5	219	42	32	67	26	10.0	2.3	2.13	6.99	1.20	4.85	38.8	0
762	0	52	2	2	18.0	0	0	0	0	120	60	12.6	5.60	47.9	261	72	66	150	131	17.3	18.7	0.49	3.95	1.69	1.77	29.2	2
763	0	61	2	0	19.5305	0	1	0	0	179	94	12.4	7.66	45.1	238	8	19	87	16	10.4	1.0	0.78	6.25	2.04	3.74	33.9	2
764	0	53	2	1	23.1473	0	0	0	0	120	80	12.8	4.26	43.2	130	25	22	83	71	8.5	0.5	2.84	5.70	1.38	2.91	48.5	2
765	0	31	1	1	19.536	0	0	0	2	119	82	13.4	4.76	43.7	84	6	31	77	27	13.0	1.6	1.35	4.69	0.86	3.07	35.5	2
766	0	24	2	2	NA	0	0	0	0	130	82	13.2	4.24	39.3	159	8	17	77	19	6.1	3.7	1.09	2.40	0.52	1.38	23.4	0
767	0	81	2	0	21.4	0	0	0	0	153	87	12.3	5.60	40.0	188	27	34	86	56	20.6	2.9	2.07	4.43	0.76	2.81	54.8	2
768	0	61	1	2	26.7918	1	0	0	0	120	71	13.4	5.74	41.1	227	10	10	55	16	8.3	1.1	1.05	4.31	1.01	2.87	29.2	1
769	0	40	2	2	18.3	0	0	0	0	103	68	13.8	4.4	40.1	275	25	17	45	6	7.0	1.8	0.75	4.12	1.16	2.11	34.4	0
770	0	29	2	2	NA	0	0	0	0	107	68	13.0	4.39	40.2	114	9	14	48	9	15.7	2.9	0.85	3.28	0.53	2.49	50.5	2
771	0	50	2	1	22.4766	0	0	0	0	126	84	12.6	4.42	44.7	251	17	19	78	13	16.1	0.5	1.10	5.36	1.60	2.77	42.0	0
772	1	38	1	1	NA	0	0	0	0	120	78	12.4	6.94	52.0	220	106	34	74	37	16.8	4.8	0.97	6.61	1.74	4.49	49.4	1
773	0	36	1	1	18.1297	0	0	0	2	95	59	13.1	5.12	45.4	185	17	20	75	35	12.7	3.5	0.95	3.24	1.03	1.65	23.3	2
774	0	43	1	2	NA	0	0	0	0	145	85	13.6	4.03	42.1	161	21	20	62	15	12.5	1.8	1.17	4.33	1.06	2.7	28.2	1
775	1	64	2	1	19.4	1	0	0	0	125	80	12.7	5.80	44.0	186	21	26	119	26	13.9	2.7	1.56	4.58	1.07	2.80	32.4	2
776	0	59	1	1	20.9	1	0	0	2	130	80	12.2	7.49	41.6	255	28	20	79	89	15.2	7.8	2.80	5.45	0.92	3.15	39.8	0
777	0	58	1	1	26.3465	0	1	0	0	140	82	12.4	5.30	37.9	127	79	38	76	125	12.0	3.1	1.34	4.13	0.65	2.89	36.4	1
778	0	51	1	1	24.3	1	0	0	0	132	82	14.0	5.67	42.7	203	22	21	58	17	33.0	2.7	1.73	3.66	0.82	2.01	28.4	3
779	0	81	2	0	24.1	1	1	1	0	122	74	13.1	8.37	35.8	192	12	12	81	22	6.4	2.4	1.55	3.93	0.86	2.32	29.4	1
780	0	36	2	1	22.4905	0	0	0	0	119	81	13.2	4.92	47.8	189	13	14	68	12	35.2	4.3	0.8	3.79	1.18	2.07	34.3	2
781	0	73	2	0	17.7778	0	0	0	0	95	73	12.2	6.45	36.1	104	80	131	102	48	5.7	16.9	2.46	3.59	0.82	1.96	34.5	3
782	0	62	2	0	17.879	0	0	0	0	133	95	12.3	4.47	45.4	86	17	15	43	13	11.2	11.3	1.87	5.40	1.35	3.13	33.5	2
783	0	63	1	1	21.2585	1	1	1	1	146	80	13.6	9.90	35.4	247	11	16	51	13	14.3	4.2	0.96	3.58	0.89	2.10	47.6	1
784	0	56	1	1	23.03	0	0	0	0	137	89	12.6	5.08	42.9	138	19	18	78	25	13.6	4.0	1.97	5.76	1.15	3.85	31.7	1
785	0	48	1	1	26.5601	0	0	0	0	153	71	11.9	5.67	45.5	158	37	32	74	106	11.7	6.4	1.43	5.42	1.17	3.47	30.3	0
786	0	22	1	2	18	0	0	0	0	116	66	13.2	4.28	43.1	334	9	24	89	36	6.3	10.7	0.98	3.89	0.96	2.46	45.7	2
787	0	36	2	2	NA	0	0	0	0	125	85	11.9	4.64	43.2	150	9	17	64	13	5.9	6.5	1.07	4.09	1.22	2.44	33.3	1
788	0	51	2	1	NA	0	0	0	0	123	78	13.6	5.55	44.5	240	27	32	119	17	44.9	3.3	1.98	3.11	0.84	1.37	NA	0
789	0	43	2	2	20.0404	0	1	0	0	157	96	12.5	4.89	42.5	298	12	14	59	17	5.9	0.9	0.93	3.95	1.18	2.24	38.4	2
790	0	77	1	0	NA	0	0	0	0	98	60	14.5	4.16	34.2	147	19	25	82	56	6.2	1.5	1.43	4.04	1.17	1.95	35.3	0
791	0	41	2	0	NA	0	0	0	0	130	86	12.5	4.49	43.4	272	10	14	58	15	7.9	4.2	0.90	4.31	1.26	2.54	47.0	1
792	0	59	1	2	24.5155	0	0	0	0	114	85	12.5	5.06	39.7	204	25	19	81	40	7.4	2.6	2.27	3.39	0.65	1.73	35.8	2
793	0	59	2	1	21.7784	1	0	0	0	120	68	12.9	7.20	45.0	164	12	21	118	17	13.9	3.4	0.97	4.68	1.25	2.70	27.5	0
794	0	23	1	2	25.5503	0	0	0	0	106	92	12.9	5.06	47.2	170	7	17	88	16	5.0	6.4	1.58	3.82	1.00	2.29	23.8	0
795	0	77	2	1	19.4419	0	0	0	0	124	70	13.1	4.99	39.8	218	16	29	70	13	14.9	2.3	1.5	4.26	0.9	2.53	38.3	0
796	0	52	2	2	27.2813	0	0	0	0	139	80	13.7	7.36	40.1	165	18	12	64	18	8.6	1.3	1.39	6.25	1.14	4.74	38.5	1
797	0	66	2	1	24.4444	0	1	0	0	124	84	12.9	5.53	39.6	182	7	14	105	15	10.6	1.2	1.34	4.00	0.99	2.40	33.7	1
798	0	49	2	2	20.7823	0	0	0	0	105	74	12.8	6.83	43.0	158	32	26	68	20	8.1	7.3	0.81	5.19	1.23	3.33	33.2	0
799	0	61	2	1	NA	0	0	0	0	122	82	13.9	5.43	45.2	208	15	22	102	14	23.6	2.0	0.61	5.40	1.52	3.14	32.8	1
800	0	54	1	1	21.2854	0	0	0	0	150	84	12.6	6.89	40.2	204	15	19	93	39	7.2	7.8	1.32	4.88	1.19	2.93	50.6	2
801	0	51	2	0	19.6566	0	0	0	0	125	60	12.7	4.52	42.5	217	14	17	52	15	13.0	9.1	1.51	4.45	1.02	2.72	32.1	0
802	0	58	2	1	24.4957	0	0	0	0	123	85	12.8	4.94	46.2	252	39	30	129	31	13.5	4.5	5.32	1.32	2.89	2.07	NA	3
803	0	54	2	2	19.9	0	0	0	0	99	71	13.1	9.71	47.8	188	22	22	62	34	14.8	4.3	0.54	5.33	1.59	3.04	37.3	1
804	0	67	2	1	NA	0	0	0	0	103	57	13.4	4.18	37.7	205	11	18	48	22	13.1	1.1	1.24	5.30	1.67	2.95	34.3	1
805	0	62	2	1	20.2395	0	0	0	0	130	84	11.5	6.70	42.9	234	10	18	67	16	7.8	2.4	1.52	4.88	1.0	2.91	34.8	2
806	0	26	1	1	22.1426	0	0	0	0	120	78	13.3	4.63	44.3	184	10	16	86	16	16.0	5.5	0.73	3.68	1.08	1.80	33.1	0
807	0	54	2	2	26.2222	1	1	1	0	138	85	12.6	6.93	41.5	132	17	16	117	21	11.4	3.8	3.54	8.06	1.22	4.19	70.7	1
808	0	62	1	0	22.8928	0	1	1	0	156	80	13.4	5.30	37.2	104	19	35	74	32	16.1	7.6	1.11	3.70	0.82	2.28	27.3	2
809	0	60	1	0	23.1111	0	0	0	2	110	70	13.0	5.45	43.3	144	13	14	53	20	17.7	1.8	1.47	5.55	0.90	3.58	36.8	2
810	0	34	2	2	NA	0	0	0	0	105	65	14.1	4.53	41.8	167	22	25	62	14	16.7	1.3	0.65	4.40	1.59	2.00	32.2	0
811	0	84	1	0	22.9591	0	0	1	0	130	80	13.8	3.44	39.9	110	27	33	127	150	8.6	21.4	1.02	4.76	1.10	3.46	32.3	2
812	1	67	1	0	NA	1	1	0	0	130	70	12.0	10.22	44.0	218	30	21	85	38	16.6	2.0	1.79	5.49	1.18	3.48	36.2	1
813	0	41	2	0	19.2502	1	0	0	0	116	76	13.6	15.46	47.1	220	15	19	63	49	12.7	10.0	4.26	4.55	0.86	2.01	73.0	1
814	0	66	1	1	20.0288	0	0	0	0	100	56	14.3	4.66	45.3	147	12	21	78	14	14.2	1.0	0.81	4.15	1.66	1.85	40.9	2
815	0	87	1	0	21.7784	1	0	1	0	146	80	14.2	5.44	38.0	136	11	21	54	13	9.8	5.4	0.74	3.78	1.20	1.93	23.5	3
816	1	24	1	2	NA	0	0	0	0	110	80	14.0	7.66	48.0	286	27	15	60	40	16.0	0.3	2.57	6.30	1.22	4.63	40.1	1
817	0	67	2	1	16.6659	0	0	1	0	108	66	12.6	4.62	49.4	208	11	25	77	13	12.3	3.2	1.34	4.99	1.48	3.02	27.8	0
818	1	62	2	2	24.4444	0	1	1	0	134	82	12.8	5.44	45.6	193	23	24	88	21	11.4	1.8	1.65	4.47	1.15	2.63	27.5	0
819	0	66	2	1	23.6244	0	0	1	0	120	64	12.7	5.16	42.2	267	17	18	103	29	6.0	4.7	3.23	6.32	1.18	3.29	65.3	0
820	1	67	2	1	NA	0	0	0	0	141	77	12.2	5.11	48.3	136	75	63	133	73	16.4	13.6	1.52	6.00	1.92	3.62	39.9	2
821	0	81	2	0	26.4381	1	0	0	0	130	80	13.2	5.07	45.8	206	13	21	67	17	8.3	3.1	1.88	4.50	1.22	2.32	44.9	2
822	0	74	2	0	28.441	1	1	0	0	108	72	13.5	4.66	39.3	73	10	14	62	25	13.5	3.0	1.35	3.83	1.03	1.91	30.8	1
823	1	68	2	1	29.1363	0	1	0	0	145	90	13.1	4.99	40.3	182	23	22	75	21	20.6	9.9	1.42	4.75	0.99	3.15	42.0	1
824	0	73	2	1	22.3478	0	0	0	0	138	82	12.3	4.38	38.7	211	9	14	178	18	10.1	5.7	0.59	5.43	2.16	2.63	38.8	2
825	1	57	1	1	30.5	1	1	0	2	135	80	13.3	10.02	36.7	239	42	40	83	78	6.5	6.2	8.42	5.65	0.74	2.17	69.6	3
826	1	59	2	1	25.1	1	1	0	0	140	74	12.9	7.24	45.8	208	6	22	95	41	13.6	5.3	1.36	3.67	1.32	1.65	33.1	0
827	1	20	1	1	27.8	1	0	0	2	120	80	13.1	17.69	42.8	148	39	18	104	50	14.6	3.5	4.28	4.19	0.64	1.96	48.1	0
828	0	50	1	2	25.06	1	1	0	0	154	103	12.2	7.63	37.1	190	42	24	63	34	8.5	3.4	10.52	5.90	0.53	0.95	95.6	1
829	0	56	2	1	21.01	0	0	0	0	140	82	13.5	4.84	45.2	172	17	18	91	11	22.9	7.4	1.27	5.08	1.42	3.04	31.1	1
830	0	19	1	1	23.1862	0	0	0	0	144	88	13.6	4.45	44.1	123	16	12	78	15	9.8	1.1	0.52	3.01	0.91	1.87	17.6	2
831	1	72	2	1	23.1	1	1	0	0	150	60	13.6	6.84	40.9	305	14	23	88	11	20.0	3.1	1.13	3.42	1.15	1.52	35.9	0
832	0	61	2	1	20.3685	1	0	1	0	119	73	12.2	4.92	45.3	204	19	18	68	14	14.9	3.5	1.29	5.08	1.41	2.91	25.1	1
833	1	79	2	0	23.4	0	0	0	0	128	54	13.6	6.04	35.1	193	3	30	69	41	9.6	3.0	1.12	4.68	1.18	2.70	36.9	2
834	0	63	2	0	20.8117	0	0	0	0	98	72	14.2	6.18	37.5	232	169	105	115	58	7.4	3.4	1.85	3.46	0.66	2.26	34.1	0
835	0	73	1	2	21.2183	0	1	1	0	132	74	13.3	5.53	44.5	193	20	24	79	33	11.2	2.1	1.61	3.40	1.06	1.45	22.5	2
836	0	66	2	0	24.6711	0	1	1	0	98	82	12.6	6.10	41.8	168	5	24	48	20	6.1	3.4	1.54	4.88	0.87	3.00	38.1	1
837	0	62	1	1	22.3249	1	0	0	0	138	81	11.9	5.55	43.3	121	20	21	67	42	9.2	5.8	1.72	3.28	0.97	1.73	23.3	3
838	0	56	2	1	26.6389	1	1	0	0	138	84	12.2	8.19	44.2	288	20	18	119	18	9.6	3.1	1.57	6.20	1.40	4.03	34.2	2
839	0	73	2	1	19.7239	0	1	0	0	132	66	12.4	4.24	40.3	55	15	20	100	20	11.8	1.9	0.99	4.24	1.36	2.25	34.4	2
840	1	43	1	0	NA	0	0	0	0	110	68	NA	NA	43.7	162	117	52	129	216	10.7	2.7	0.87	4.89	1.16	3.26	26.9	0
841	0	59	1	2	28.0347	0	0	0	2	101	77	13.1	4.40	39.0	129	23	18	75	20	7.0	2.9	0.70	3.57	0.87	2.54	14.8	1
842	1	61	1	2	23.7812	1	1	1	2	154	101	12.5	9.85	39.7	240	30	22	54	31	6.4	2.7	2.43	5.27	0.94	3.51	35.8	1
843	0	71	2	0	21.5555	0	0	0	0	122	80	12.7	4.36	37.4	156	11	14	87	11	12.9	4.9	0.68	4.49	1.13	2.99	27.5	0
844	1	77	2	0	26.1249	1	1	1	0	142	89	13.5	6.82	42.3	288	16	36	90	24	10.3	9.8	2.04	3.33	1.01	1.02	45.4	2
845	0	71	1	1	28.4055	1	1	0	0	130	70	12.9	6.44	37.9	136	88	51	70	23	7.0	3.8	2.29	3.54	0.68	1.88	29.2	0
846	0	72	2	1	23.3586	0	1	0	0	136	60	12.3	4.71	45.3	264	17	19	106	24	13.5	6.8	2.22	4.54	1.33	2.09	46.0	2
847	1	61	2	1	NA	1	1	1	0	183	83	13.1	11.08	41.0	180	28	20	92	27	14.7	3.5	1.91	3.33	0.78	1.87	35.4	0
848	0	61	2	1	22.2552	1	0	1	0	120	78	12.2	11.58	27.2	175	19	19	60	11	4.5	3.2	1.03	5.06	1.17	3.34	37.8	0
849	0	86	1	1	18.75	1	1	1	0	132	72	13.2	6.24	41.0	120	67	72	147	69	7.0	9.6	2.07	4.16	0.81	1.95	48.9	1
850	0	93	1	1	23.4	0	1	1	0	118	72	14.0	5.72	40.1	214	23	26	112	134	13.0	3.4	1.93	3.48	0.74	2.10	30.3	0
851	0	70	2	0	16.7066	0	0	0	0	159	86	13.5	4.17	41.6	287	9	15	87	13	29.4	7.7	0.91	5.38	1.37	3.47	30.4	0
852	0	59	1	2	NA	0	1	0	2	117	71	11.7	7.06	45.5	228	14	16	111	20	8.6	2.4	1.57	6.02	1.05	3.99	42.2	3
853	0	45	2	2	18.7256	0	0	0	0	110	70	13.0	4.35	47.5	187	18	22	51	19	12.3	2.4	0.59	5.55	1.68	3.35	42.6	1
854	0	70	2	0	24.21	0	0	1	0	160	80	13.1	5.98	42.1	157	26	30	137	242	16.7	4.0	2.97	5.98	1.26	2.92	49.5	1
855	0	17	1	1	NA	0	0	0	0	129	80	14.2	4.12	43.8	179	15	23	65	19	26.4	3.4	0.61	3.58	1.19	1.86	32.2	1
856	0	52	2	1	28.3447	0	0	0	0	132	70	13.0	5.63	42.0	304	12	16	152	16	13.3	4.1	0.90	7.00	1.21	5.24	33.1	0
857	0	50	2	0	NA	0	0	0	0	131	70	13.8	5.13	39.9	177	15	15	53	13	9.3	2.5	1.08	5.94	1.91	3.49	30.4	2
858	0	46	2	1	19.4782	0	0	0	0	86	56	14.2	5.06	45.2	232	11	14	36	11	13.8	2.7	0.62	4.46	1.39	2.49	33.6	1
859	0	64	1	0	27.1	0	0	0	0	123	70	14.5	5.42	40.3	282	15	19	102	34	5.8	9.7	0.96	3.70	0.75	2.65	20.5	0
860	0	29	1	2	17.9795	0	0	0	0	125	75	13.7	6.94	44.1	304	13	17	66	20	10.5	5.3	0.56	3.63	1.05	2.24	33.3	0
861	0	28	2	2	22.637	0	0	0	0	106	68	14.4	4.33	41.9	230	11	14	39	15	15.8	8.8	0.78	3.61	0.99	2.02	34.4	2
862	0	25	2	2	19.748	0	0	0	2	102	70	13.9	4.36	43.2	151	6	48	59	35	18.3	1.2	0.82	3.90	1.34	1.88	36.9	2
863	0	19	2	2	NA	0	0	0	0	120	88	14.3	4.68	40.5	235	60	55	99	57	7.0	3.7	1.16	3.20	0.82	1.53	45.0	2
864	1	55	2	1	33.6	0	1	0	0	188	106	13.6	6.14	40.4	168	93	44	71	104	12.0	2.6	1.16	5.20	1.05	3.69	45.8	0
865	0	63	2	1	NA	0	0	0	0	127	87	13.7	4.63	44.2	198	14	18	80	12	14.0	1.9	1.39	2.94	0.65	1.51	41.0	0
866	0	55	2	2	20	0	0	0	0	120	70	13.4	4.52	41.5	225	13	16	65	23	6.6	2.2	0.67	5.14	1.29	3.49	29.5	2
867	0	62	1	2	19.5	0	0	0	0	120	70	13.6	4.56	44.4	168	18	21	61	14	21.1	25.9	1.82	3.82	0.92	2.18	29.3	0
868	1	54	2	1	28.0957	0	1	1	2	120	70	13.4	6.15	46.1	154	132	62	86	182	9.2	4.0	2.77	3.46	0.87	1.79	32.4	0
869	0	61	1	0	21.7325	0	0	0	0	143	100	12.8	4.61	45.0	212	19	22	67	37	10.7	3.2	0.96	5.60	1.20	3.49	37.7	1
870	0	42	1	2	23.8367	0	0	0	2	93	64	13.4	4.36	39.8	140	25	19	58	21	12.9	3.3	0.99	3.85	0.90	2.37	31.6	0
871	0	86	2	0	NA	0	1	0	0	138	73	13.9	4.48	40.9	214	6	16	73	15	26.0	4.3	0.81	5.37	1.69	3.07	30.7	0
872	0	46	2	1	19.4252	0	0	0	0	134	74	11.9	4.60	46.3	201	14	19	82	13	5.7	12.9	1.07	5.05	1.44	2.78	40.6	0
873	1	62	2	1	27.3	1	0	0	0	135	75	11.7	7.76	43.9	299	21	15	69	21	11.7	3.7	1.57	4.10	1.47	1.83	28.8	0
874	0	49	2	1	25.0559	0	0	0	0	136	93	12.5	5.20	44.5	230	10	17	72	17	12.8	6.9	1.03	4.00	1.08	1.97	56.3	1
875	0	20	1	2	19.8076	0	0	0	0	110	70	13.0	3.98	48.8	174	39	24	86	25	14.4	2.8	0.73	3.60	1.17	1.80	42.5	1
876	0	46	2	1	NA	1	0	0	0	116	69	11.9	5.28	44.9	222	20	21	71	15	10.9	3.9	1.12	5.25	1.65	2.47	38.8	2
877	0	59	2	0	23.3	0	1	0	0	166	69	12.6	4.69	46.2	145	20	24	75	16	17.5	2.1	1.28	5.83	1.64	3.55	37.2	1
878	0	79	1	1	20.6	0	1	0	0	120	78	14.6	5.60	42.6	102	37	27	73	27	15.5	6.0	0.74	3.50	1.47	1.46	17.8	1
879	0	59	2	1	27.8	0	0	0	0	120	70	11.9	5.11	40	177	11	14	59	12	12.0	1.3	0.55	3.48	1.61	1.25	33	1
880	0	42	2	1	20.5077	0	0	0	0	148	81	14.2	5.7	46.7	160	11	11	46	16	15.9	4.2	0.93	4.03	1.18	2.15	25.8	0
881	0	60	1	2	21.4533	0	0	0	0	130	80	13.5	5.14	39.3	219	4	18	74	45	10.2	5.9	1.41	4.54	1.06	2.66	32.4	0
882	0	75	2	0	21.2	0	0	0	0	120	80	13.8	7.39	38.6	125	10	16	59	17	8.5	3.6	1.37	4.37	1.09	2.37	35.6	0
883	0	44	2	1	19.9142	0	0	0	0	127	66	13.7	5.3	43.5	179	12	15	44	9	24.4	1.7	0.71	4.36	1.19	2.48	42.7	0
884	0	54	2	1	22.8509	0	0	0	0	112	77	13.3	6.00	41.9	262	6	17	78	11	7.5	2.7	0.60	3.64	1.19	1.87	33.0	2
885	1	55	2	1	23.6	1	1	0	0	163	77	12.1	8.63	41.1	206	29	19	113	22	6.8	2.9	0.82	4.14	1.14	2.57	34.6	0
886	0	38	2	2	21.2	0	0	0	0	122	83	12.3	4.51	43.6	192	16	13	57	24	8.6	3.6	0.41	4.32	1.16	2.97	21.0	0
887	0	73	1	2	19.7561	0	1	0	1	174	93	13.0	4.77	39.2	146	13	28	101	170	17.4	12.9	1.08	3.98	1.02	2.40	44.1	1
888	0	63	2	1	22.9	0	1	0	0	140	95	12.5	6.11	36.0	164	19	23	44	20	8.2	2.5	1.13	4.73	1.39	2.55	30.1	1
889	0	41	2	1	24.0712	0	0	0	0	110	78	12.7	4.95	43.7	159	19	17	64	15	19.0	2.3	0.78	4.43	1.24	2.70	43.6	1
890	0	30	1	2	20.9216	0	0	0	0	103	55	13.8	5.48	42.8	195	19	20	49	10	7.6	11.9	0.86	3.11	0.80	1.79	29.6	1
891	1	34	2	2	29.8	0	1	0	0	157	119	12.7	4.61	47.6	162	76	36	43	102	22.6	2.9	3.06	5.38	0.98	3.21	49.7	1
892	1	38	1	2	NA	0	0	0	2	134	88	13.2	5.44	44.6	205	25	21	72	41	12.9	1.9	1.50	3.05	0.72	1.47	45.6	1
893	0	46	2	0	16.5637	0	0	0	0	139	98	13.3	3.83	44.0	136	20	23	87	20	12.0	1.1	0.78	4.63	1.70	2.32	34.7	0
894	0	40	1	1	27.4293	0	0	0	0	114	76	12.7	5.84	46.0	176	41	27	88	45	8.6	11.5	2.31	3.92	0.74	2.60	31.2	2
895	0	63	2	1	NA	0	0	1	0	110	77	11.9	4.59	42.2	181	8	11	49	12	11.1	0.8	1.38	3.21	1.02	1.36	32.2	0
896	0	50	2	0	20.3391	0	0	0	0	106	73	12.3	4.74	42.2	397	9	10	76	15	10.4	2.6	1.35	4.37	1.41	2.39	34.6	2
897	0	59	2	1	18.4648	0	0	0	0	140	82	12.1	4.8	40.8	182	18	24	104	19	22.1	1.1	0.79	3.31	1	1.73	30.1	0
898	0	74	2	2	22.1482	0	1	1	0	140	70	12.1	3.91	38.5	137	7	18	49	10	4.9	5.5	0.77	4.41	1.31	2.51	29.2	0
899	0	16	1	1	NA	0	0	0	0	129	74	13.2	4.76	47.7	215	8	11	112	17	6.6	13.0	0.87	4.67	1.24	3.03	30.9	1
900	0	59	2	0	18.4	0	0	0	0	110	64	12.8	4.73	40.2	172	15	18	90	43	10.8	4.1	1.23	4.90	1.16	3.12	24.8	2
901	0	41	2	0	30	0	0	0	0	120	72	12.9	5.45	43.1	171	16	12	57	14	10.5	1.7	1.97	4.01	0.88	2.41	39.9	0
902	0	35	2	2	18.5	0	0	0	0	119	78	12.0	4.18	46.6	238	12	16	38	21	9.7	2.0	1.23	5.91	1.35	3.80	36.9	1
903	0	51	1	1	20.9	0	1	0	0	135	82	12.7	6.00	37.2	138	96	350	49	22	17.0	4.8	1.46	3.78	0.92	2.13	28.4	2
904	0	65	2	1	24.841	1	1	1	0	125	80	18.7	4.22	38.2	211	24	14	39	21	31.3	1.6	0.77	2.49	0.44	1.86	18.7	1
905	0	45	2	1	21.7778	0	1	0	0	145	93	11.7	5.46	42.8	268	13	20	129	16	13.3	6.7	0.98	5.08	1.10	3.26	35.2	0
906	0	59	2	1	16.6	0	0	0	0	136	80	12.5	4.48	41.7	186	8	21	69	14	11.5	3.1	0.77	5.51	1.70	3.02	37.6	0
907	0	61	1	2	NA	1	1	0	0	140	98	12.3	5.63	39.4	195	26	18	96	80	11.1	6.6	1.84	5.70	0.98	3.94	34.0	0
908	1	55	2	1	23.5172	1	1	0	0	123	80	11.7	5.39	40.3	209	29	28	101	39	4.0	4.1	3.93	5.05	0.98	2.71	55.9	1
909	0	40	2	1	22.8683	0	0	0	0	116	82	13.3	4.59	43.5	263	9	15	33	10	10.9	1.0	0.47	3.90	1.38	2.08	28.1	2
910	0	61	1	0	20.4312	0	0	0	0	138	78	12.5	5.85	46.0	238	17	17	80	25	7.8	10.0	0.56	5.06	1.21	3.12	35.8	2
911	1	67	2	2	27.3	1	1	0	0	157	80	13.0	5.25	43.6	250	26	23	85	27	12.5	2.7	1.58	3.77	0.97	1.66	49.1	1
912	0	47	1	1	24.1109	0	0	0	0	120	70	12.6	4.73	43.2	138	8	26	103	18	22.6	2	1.37	4.36	0.81	2.76	39.3	0
913	0	38	2	1	23.646	0	0	0	0	120	77	11.8	6.22	44.9	163	259	92	67	61	17.0	5.5	1.90	5.07	0.99	3.28	49.8	2
914	0	80	2	1	18.176	0	0	0	1	130	80	13.0	4.50	41.8	201	13	26	79	15	6.6	3.1	1.74	3.25	0.99	1.36	41.9	0
915	0	64	2	1	23.4867	1	1	0	0	132	69	11.8	5.63	43.7	202	23	22	66	21	12.5	1.6	0.80	3.39	1.33	1.20	47.2	2
916	0	71	2	0	22.9	0	1	0	0	134	56	13.9	5.54	37.3	251	23	22	94	18	11.5	5.9	0.84	2.55	0.82	1.20	34.7	2
917	0	52	2	2	25.204	0	1	1	0	135	88	12.8	4.55	46.6	181	17	23	104	8	14.1	1.1	1.41	3.26	1.22	1.20	42.5	3
918	0	47	2	1	25.8	0	0	0	0	120	78	12.3	4.75	48.4	197	37	19	70	49	10.0	3.8	0.91	6.22	1.85	3.64	42.9	0
919	0	64	1	2	23.3325	0	0	0	1	124	85	13.1	5.33	41.8	170	14	21	61	17	13.8	6.3	1.24	4.61	0.75	3.16	29.5	1
920	0	73	2	1	26.6199	1	1	1	0	160	70	12.5	6.36	40	170	17	18	76	84	7.6	6.7	1.54	4.07	0.97	2.24	30.9	0
921	1	64	2	1	22.7	1	1	1	0	160	82	11.9	4.66	46.9	315	26	26	82	25	10.0	4.3	1.10	3.33	1.26	1.67	27.2	2
922	0	20	2	1	NA	0	0	0	0	110	70	12.9	5.01	39.2	232	295	210	133	103	12.7	2.5	1.10	4.25	1.21	2.09	46.3	0
923	0	31	2	1	20.987	0	0	0	0	118	79	13.5	3.77	45.0	231	10	19	54	10	20.3	5.3	0.70	3.19	1.25	1.30	38.1	1
924	0	22	2	2	NA	0	0	0	0	116	80	14.6	4.33	39.7	190	8	9	46	36	9.0	4.6	0.76	4.32	1.37	2.37	28.3	1
925	0	31	1	2	NA	0	0	0	0	131	85	13.5	4.45	44.5	152	20	19	61	26	17.8	4.2	1.17	4.30	0.89	2.92	27.6	0
926	0	64	2	0	17.8	0	0	0	0	120	78	13.8	4.57	44.3	84	20	22	89	22	15.3	14.3	1.27	3.99	1.33	2.04	30.2	3
927	0	69	2	1	20.3	1	1	0	0	144	70	13.8	6.18	42.9	116	18	26	81	10	13.8	1.9	1.2	3.07	0.99	1.39	34.7	2
928	0	48	2	1	24.2026	0	0	0	0	137	75	13.0	5.25	39.8	233	27	19	126	34	11.8	0.8	1.11	3.41	1.16	1.46	39.5	1
929	0	62	1	1	26.6231	0	0	0	0	144	82	13.0	4.89	44.3	268	20	21	55	14	9.8	6.9	0.64	4.36	1.21	2.82	27.0	1
930	0	78	1	1	21.1463	0	0	1	0	127	83	12.8	4.96	46.7	134	14	23	64	25	12.3	2.5	0.74	5.4	1.5	3.05	40.7	2
931	0	49	1	0	18.6204	0	0	0	2	120	70	13.1	4.52	42.2	249	11	23	73	25	11.0	1.1	0.87	4.32	1.19	2.43	35.5	0
932	0	41	1	0	NA	0	0	0	2	120	75	13.2	6.35	38.3	146	61	44	49	42	13.5	4.3	0.64	3.97	1.06	2.54	32.3	1
933	0	43	1	1	23.614	0	0	0	2	124	83	14.0	6.85	43.1	223	22	18	91	21	11.8	5.5	0.53	4.08	1.27	2.05	49.1	0
934	0	62	2	1	20.7008	0	0	0	0	136	76	12.4	5.09	43.3	238	11	16	76	19	17.5	1.3	0.81	4.46	1.70	2.09	32.1	3
935	0	70	1	2	21.2585	0	0	1	1	135	80	11.9	4.39	46.4	84	37	36	76	20	15.4	6.2	1.01	4.14	1.80	0.89	69.8	0
936	0	69	1	2	23.0469	0	0	1	0	124	80	13.0	5.21	47.1	198	25	22	89	20	20.8	3.3	1.75	5.71	1.10	4.23	30.0	2
937	0	68	2	1	24.8996	1	1	1	0	140	90	12.6	6.07	44.5	31.5	14	11	116	52	9.5	1.4	2.06	4.05	0.97	2.10	36.4	0
938	0	73	1	1	19.8146	0	0	0	0	125	81	14.3	4.33	41.0	76	21	28	63	28	16.6	7.4	1.22	3.84	1.02	2.30	28.3	2
939	0	63	2	1	21.2	1	1	0	0	121	64	13.6	4.06	40.0	248	94	72	82	42	7.8	2.7	1.46	4.05	1.17	2.01	40.6	3
940	0	46	1	2	24.9507	0	1	0	2	160	108	12.6	4.75	43.8	151	14	21	77	37	8.9	7.0	0.92	3.85	0.97	2.35	35.5	0
941	0	45	2	1	NA	0	0	0	0	114	78	12.1	5.24	43.7	184	11	13	51	12	8.5	1.4	1.72	5	1.28	2.82	35.5	2
942	0	40	1	1	NA	0	0	0	2	115	78	11.6	4.70	46.6	200	70	35	124	53	19.1	5.4	2.02	5.79	1.08	4.16	34.1	0
943	0	33	2	1	23.9417	0	0	0	0	127	83	13.1	4.26	46.3	295	32	15	48	26	15.3	1.2	1.48	4.69	1.03	3.18	32.5	3
944	0	65	1	1	26.9274	1	0	0	0	100	66	11.5	NA	39.7	348	4	17	108	23	8.8	4.0	3.72	4.17	1.01	1.72	32.5	0
945	0	30	2	2	20.6742	0	0	0	0	119	74	12.2	4.39	42.4	316	41	35	77	36	6.7	2.2	1.42	7.52	1.12	5.98	45.6	0
946	0	77	1	1	21.6263	0	0	0	2	108	64	13.5	5.00	42.1	140	12	20	80	15	20.7	2.4	1.39	4.14	0.99	2.08	50.2	0
947	0	58	2	0	21.4061	0	0	0	0	135	86	12.3	5.42	45.8	204	14	21	95	16	23.5	1.8	0.96	10.76	1.56	7.85	62.4	0
948	0	87	2	0	23.4952	1	1	1	0	130	78	13.2	6.01	40.0	187	8	18	76	11	7.6	1.0	1.30	4.41	0.98	2.64	42.2	0
949	0	65	2	1	19.5717	0	1	0	0	124	71	13.0	4.70	36.8	154	19	23	63	20	10.7	3.0	1.18	4.01	1.05	2.08	31.4	3
950	0	70	2	1	22.2742	0	0	0	0	124	77	11.9	4.69	40.9	122	17	21	75	34	8.2	10.4	0.86	6.34	1.40	3.99	46.7	1
951	0	61	2	0	NA	0	0	0	0	117	79	15.1	6.2	32	94	16	19	79	31	6.0	3	1.22	3.14	0.52	2.1	31.5	0
952	0	40	1	1	19.6405	0	0	0	0	138	97	12.3	4.69	45.6	242	17	21	102	23	27.3	5.7	1.28	4.46	1.34	2.66	25.7	3
953	0	59	2	1	17.74	0	0	0	0	140	80	12.3	4.41	43.4	179	16	24	116	22	6.9	6.4	1.08	5.75	1.71	3.47	34.0	0
954	0	73	2	1	20.8117	0	0	1	0	134	80	12.6	NA	39.0	139	15	18	69	18	12.4	1.9	1.53	6.33	1.58	3.72	41.3	1
955	0	71	1	2	21.2585	0	1	1	0	144	93	13.0	6.70	43.4	171	26	25	62	22	13.1	2.8	1.37	3.25	1.06	1.48	32.8	0
956	0	78	2	0	22.4273	0	0	1	0	130	70	13.3	4.89	37.7	208	16	19	61	7	8.6	4.5	1.22	2.71	0.85	1.18	29.4	0
957	0	54	2	1	NA	1	1	0	0	116	60	13.1	9.48	41.2	169	14	12	63	14	11.4	19.5	1.17	4.81	1.22	2.91	38.2	1
958	0	48	2	1	23.1	0	0	0	0	120	78	13.0	5.36	48.4	157	7	18	38	11	24.5	0.2	0.86	4.52	2.02	1.85	34.7	1
959	0	70	1	1	27.0649	0	0	0	0	138	65	13.8	4.60	37.8	168	16	16	71	12	9.4	3.4	1.73	4.04	0.77	2.73	25.6	0
960	0	50	2	1	NA	0	1	0	0	150	80	12.6	4.83	44	128	14	18	43	10	9.3	2	0.71	4.75	1.2	2.82	39.7	0
961	0	68	1	2	NA	0	0	0	2	120	80	13.3	5.39	44.5	241	15	21	91	25	11.6	2.0	0.71	5.89	1.04	4.01	48.2	1
962	0	42	2	0	NA	0	0	0	0	126	81	13.0	5.53	44.3	259	13	17	102	49	19.8	4.7	0.95	5.21	1.43	3.23	33.7	2
963	0	77	1	0	NA	0	0	0	2	138	65	13.4	3.76	38.1	118	2	17	51	23	10.5	1.9	1.01	4.84	1.27	2.68	47.5	3
964	0	86	1	0	18.3768	0	1	0	0	140	70	14.8	6.08	37.5	102	11	19	46	15	20.7	11.9	1.52	3.50	0.59	2.36	35.5	0
965	0	55	1	2	24.733	0	1	0	1	149	104	12.1	4.92	44.9	173	12	15	53	19	11.6	0.9	1.12	5.27	0.94	3.66	31.9	1
966	0	27	1	2	NA	0	0	0	0	105	69	10.9	5.02	44.1	139	15	13	58	13	9.6	2.5	0.87	3.26	0.93	1.8	27.8	2
967	0	52	2	1	19.415	0	0	0	0	120	78	12.6	4.00	37.8	319	11	10	72	13	7.9	2.1	1.35	4.03	0.97	2.23	35.0	0
968	0	65	2	0	20	0	1	0	0	190	90	13.6	4.97	42.1	206	6	17	99	11	13.7	0.3	0.84	4.15	1.27	2.40	31.3	0
969	0	64	1	1	20.6627	0	0	0	2	125	70	13.8	5.53	41.2	123	28	34	113	74	19.6	0.9	1.4	4.56	1.6	2.28	37.4	0
970	0	45	1	1	25.7	0	0	1	2	118	88	13.1	4.15	44.5	233	68	31	83	208	17.2	2.6	2.36	4.41	1.03	1.98	50.6	0
971	0	51	1	1	22.2	0	0	0	2	133	78	13.4	4.96	36.9	208	18	15	53	18	10.7	3.7	2.05	2.81	0.69	1.25	43.2	0
972	0	55	2	1	26.2172	0	1	0	2	166	82	12.4	5.5	40.8	338	8	12	73	30	5.5	2.9	3.19	6.61	1.02	4.29	48.5	0
973	0	60	1	1	19.51	0	0	0	0	115	60	13.0	5.83	45.0	217	24	27	75	33	23.5	4.7	2.54	5.85	1.47	3.06	42.8	1
974	0	77	2	1	22.6667	1	1	1	0	182	100	13.3	6.40	39.1	143	20	18	87	27	11.7	3.0	0.96	4.30	1.21	2.53	28.8	3
975	0	62	2	0	NA	0	1	0	0	128	87	12.2	5.06	41.1	221	5	14	107	48	7.8	3.0	1.05	4.56	1.35	2.47	34.2	2
976	0	45	1	2	22.6	1	0	0	0	106	74	13.2	9.01	43.0	143	25	22	40	23	17.7	4.3	0.96	3.98	0.92	2.52	20.9	2
977	0	57	2	1	24.8019	1	0	0	0	120	77	11.5	9.89	43.3	137	6	13	73	24	12.5	5.4	1.62	6.09	1.33	3.98	36.3	2
978	0	48	1	2	26.5731	1	0	0	0	124	74	14.0	7.69	28.7	190	11	13	46	10	5.9	3.4	2.63	2.75	0.54	0.82	59.8	0
979	0	62	2	1	21.46	0	0	0	0	130	86	12.9	4.84	45.0	247	17	22	90	12	14.8	9.8	1.33	4.62	1.58	2.35	30.5	3
980	0	33	2	1	21.9968	0	0	0	0	115	72	13.0	4.39	44.4	305	27	21	59	156	11.2	6.5	1.06	4.53	1.29	2.81	29.4	1
981	0	43	2	1	23.6499	0	0	0	0	150	100	13.0	4.46	43.2	153	20	19	122	23	10.4	6.2	1.41	4.47	0.89	3.13	29.8	1
982	0	52	2	1	NA	0	1	0	0	130	80	12.5	5.03	44.5	130	24	21	104	32	9.5	3.9	1.57	5.48	1.57	3.33	35.1	2
983	0	60	2	1	24.0	0	0	0	0	106	76	12.4	4.51	43.2	194	35	26	87	19	17.0	2.2	1.25	5.24	1.25	3.03	41.3	1
984	0	61	2	1	NA	0	0	0	0	130	80	13.0	4.87	46	182	24	31	74	48	11.2	3.4	0.99	4.39	1.51	2.03	43.9	0
985	0	58	1	1	24.6728	0	0	0	2	134	81	14.7	5.3	32.6	257	7	7	69	21	5.4	2.8	1.26	3.08	0.54	2.11	25.8	1
986	0	60	2	1	21.6441	0	0	0	0	112	74	12.7	4.67	43.8	133	22	21	80	17	8.5	13.3	1.22	4.00	1.11	2.03	34.3	3
987	1	67	2	1	NA	1	1	0	0	133	81	12.4	11.34	45.1	244	66	45	123	48	12.2	22.2	1.36	3.99	1.15	2.08	36.4	2
988	0	54	2	1	29.82	0	1	0	0	140	90	12.4	6.10	40.1	223	4	15	99	22	9.7	2.8	2.63	4.98	0.89	3.28	43.2	0
989	0	66	1	0	25.5	0	0	0	2	98	63	14.0	4.37	35.4	134	34	30	203	166	5.6	2.7	1.44	4.09	0.73	2.44	62.6	0
990	1	64	2	0	NA	0	1	0	0	175	112	13.0	6.18	41.1	259	47	28	80	53	3.8	3.5	3.03	4.78	0.88	2.97	38.4	1
991	1	81	1	0	20.9572	1	1	1	0	127	70	13.1	8.66	45.7	174	32	35	84	44	13.0	6.2	1.77	7.91	1.55	6.05	44.3	2
992	1	71	2	0	NA	0	1	1	0	118	82	12.9	5.59	43.1	301	18	14	59	29	8.9	2.6	2.02	6.18	1.16	4.64	36.8	3
993	0	76	2	0	NA	0	0	0	0	132	60	13.6	3.94	32.9	191	17	19	82	19	7.8	4.7	1.05	3.52	0.96	1.79	42.5	1
994	0	49	2	1	20.9366	0	0	0	0	124	78	11.8	4.32	44.9	170	22	30	63	27	9.0	4.3	0.88	4.67	1.34	2.91	19.7	2
995	0	85	1	2	22.0317	0	0	1	0	130	76	12.7	3.97	36.3	176	3	23	71	39	14.2	82.2	0.54	4.30	1.41	2.39	42.2	3
996	0	29	2	1	23.1348	0	0	0	0	96	64	16.1	3.38	22.8	143	34	201	66	72	7.8	3.6	2.39	1.32	0.22	0.27	43.8	0
997	0	65	2	2	20.6905	0	1	0	0	126	72	12.6	4.51	41.6	229	13	17	104	14	15.9	22.5	2.27	4.78	0.98	2.75	42.7	1
998	1	62	1	1	24.7	1	0	0	2	146	94	12.6	12.27	39.4	213	24	15	80	75	3.9	24.0	6.28	6.26	0.91	3.66	52.5	0
999	0	76	1	2	20.7612	0	1	1	2	150	90	13.0	5.67	40.7	190	12	15	106	18	12.0	1.4	1.10	3.75	0.81	2.43	30.3	1
1000	0	70	1	0	25.49	0	1	1	0	126	84	13.5	5.34	44.6	151	21	24	118	25	6.6	2.0	1.15	2.88	0.66	1.55	22.2	1
1001	0	74	1	0	18.5078	0	0	1	0	130	60	13.3	4.57	40.1	207	16	17	101	16	19.8	1.7	0.69	5.79	1.54	3.44	44.3	0
1002	0	79	2	2	25.8	1	1	1	0	180	90	13.2	9.19	38.7	156	6	10	65	26	5.8	2.5	4.00	3.85	0.73	1.58	49.6	1
1003	0	74	2	0	19.5	1	1	1	1	181	73	12.1	7.54	36.0	218	3	14	100	18	7.6	2.4	1.35	3.88	0.72	2.08	30.4	0
1004	0	82	1	0	25.3906	1	1	1	1	130	65	12.9	7.12	37.5	279	23	21	63	21	14.1	9.0	1.50	4.12	1.62	1.62	26.2	2
1005	0	66	2	2	26.7094	0	1	0	0	134	88	13.3	5.60	41.5	159	18	29	108	124	13.0	8.3	1.57	5.09	1.65	2.56	34.6	2
1006	0	40	2	0	28.1	1	1	1	0	104	67	15.6	12.54	31.1	175	18	23	59	26	6.2	0.8	21.49	9.62	0.34	0.62	NA	2
1007	0	63	1	2	25.68	0	1	0	0	123	78	12.9	4.35	41.3	294	32	25	70	100	8.8	4.8	1.92	3.49	0.81	1.78	37.8	1
1008	0	60	1	2	NA	0	1	0	2	130	80	12.8	4.54	44.8	97	38	23	80	22	8.1	5.2	1.46	4.83	0.93	3.32	31.6	2
1009	0	53	2	1	20.3125	0	0	0	0	118	70	12.1	3.98	46.8	239	8	18	85	11	14.3	1.8	1.80	6.18	1.44	3.80	39.3	2
1010	1	64	2	1	28.5075	1	1	1	0	131	75	13.1	6.38	38.3	178	21	14	68	53	19.2	3.1	1.48	3.67	0.85	2.10	39.9	2
1011	0	74	1	1	28.4223	1	1	1	2	136	76	12.8	9.62	39.9	216	15	14	71	31	16.9	4.2	2.09	4.51	0.88	2.54	26.0	1
1012	0	33	1	2	26.367	0	0	0	0	152	100	11.9	4.70	47.0	192	24	20	67	27	16.6	2.5	1.37	4.39	1.12	2.42	59.5	2
1013	0	76	1	2	23.3887	1	1	1	2	125	76	13.0	6.31	42.9	137	24	21	105	12	13.9	4.6	0.63	2.07	0.88	0.56	37.7	0
1014	0	71	1	1	22.46	1	1	1	0	103	74	12.8	5.60	28.9	84	146	139	169	148	14.1	6.9	0.59	2.24	0.59	1.26	24.4	2
1015	0	77	1	0	25.6055	0	1	1	0	160	60	14.2	5.70	41.5	225	11	14	96	12	9.5	12.4	0.90	3.63	0.94	2.41	22.1	2
1016	1	52	2	2	24.8	0	0	0	0	130	60	12.2	5.05	47.6	354	92	46	70	72	13.5	2.5	1.88	4.95	1.00	3.17	39.7	0
1017	0	51	2	1	22.9566	0	0	0	0	132	78	13.0	5.11	43.0	357	16	18	78	23	13.7	1.8	0.67	3.67	1.19	1.93	29.3	1
1018	0	76	2	1	21.9289	0	0	1	0	132	80	12.2	6.00	40.4	252	24	23	60	49	10.9	0.7	7.40	8.25	1.33	3.04	81.1	1
1019	0	78	1	2	21.97	1	0	1	0	117	62	12.8	8.29	41.0	194	17	23	60	15	15.5	1.8	0.84	5.12	1.38	3.08	32.5	1
1020	0	49	2	1	NA	0	0	0	0	118	68	12.5	3.84	38.4	263	5	14	45	12	8.7	2	0.84	4.92	1.41	2.96	29.8	1
1021	0	50	1	1	25.4181	0	0	0	2	102	78	12.5	4.23	40.7	223	21	18	48	20	4.9	9.7	1.25	4.61	0.77	3.17	35.0	1
1022	0	83	1	1	23.21	0	1	0	0	126	60	12.6	4.80	43.0	151	56	46	69	62	10.6	4.4	1.46	5.42	1.25	3.32	41.2	0
1023	0	64	2	1	NA	0	1	0	0	139	82	12.9	4.89	41.5	216	31	26	70	31	7.9	4.4	2.53	5.37	1.05	3.04	49.8	1
1024	0	73	1	0	NA	0	0	0	2	162	92	13.8	3.63	41.4	188	22	20	83	65	16.2	2.7	0.95	6.79	1.45	4.52	43.3	0
1025	0	46	2	1	19.6	0	0	0	0	117	71	13.9	4.74	43.9	198	31	30	66	61	8.8	5.6	0.71	3.67	1.15	2.02	29.8	1
1026	0	62	2	0	21.8857	0	0	0	0	155	92	13.9	4.03	42.2	133	9	16	69	20	11.5	2.5	1.04	4.98	1.72	2.41	35.5	0
1027	1	50	1	1	24.7	0	0	1	2	120	85	12.1	4.70	41.1	126	28	24	102	49	7.4	1.2	1.86	5.56	0.78	4.02	42.8	1
1028	0	36	2	1	NA	0	0	0	0	119	94	13.8	4.09	45.4	221	14	18	62	15	6.1	18.1	1.15	3.91	1.04	2.17	39.6	3
1029	0	60	2	1	20.1864	0	0	0	0	132	83	12.6	4.63	43.4	282	7	12	61	16	11.6	4.9	2.04	5.28	1.23	3.58	31.5	1
1030	0	57	2	1	21.0681	0	0	0	0	120	78	12.9	4.69	44.5	143	17	26	110	15	9.2	6.3	1.27	4.21	0.92	2.29	38.6	0
1031	0	48	2	0	19.3935	0	0	0	0	118	75	13.1	5.45	43.3	196	17	18	76	17	8.8	2.1	0.97	4.51	1.63	2.34	25.7	2
1032	0	42	1	2	NA	0	0	0	2	136	105	13.4	7.21	43.8	171	32	15	96	172	6.5	2.0	0.56	4.41	1.35	2.37	43.1	0
1033	0	70	1	1	25.084	0	0	0	0	142	76	12.6	6.29	44.1	251	27	40	60	41	8.9	2.4	1.88	4.12	0.86	2.62	41.3	2
1034	0	80	2	0	21.7784	0	0	1	0	140	70	13.0	5.03	34.7	345	8	15	74	21	7.0	3.0	0.87	5.71	1.35	4.05	36.4	0
1035	0	53	2	0	23.1405	0	0	1	0	107	67	13.0	5.02	44.3	222	31	23	170	94	10.5	1.3	1.96	5.02	1.15	3.03	23.9	1
1036	0	45	2	1	23.8292	0	0	0	0	106	69	13.0	4.91	43.5	184	15	22	82	12	8.6	4.6	1.00	4.06	0.95	2.85	23.1	2
1037	0	50	1	1	25.207	0	0	0	2	123	70	12.8	5.15	45.2	226	35	28	77	108	8.0	3.9	2.32	5.54	1.23	3.34	45.3	0
1038	0	30	1	2	23.7314	0	0	0	2	109	70	13.0	4.62	43.1	191	37	26	126	63	17.6	6.9	1.96	3.75	0.87	2.49	30.7	1
1039	0	53	2	1	16.0682	0	0	0	0	137	76	13.6	4.57	44.9	180	7	16	57	11	10.9	2.6	0.65	5.36	2.31	2.59	39.5	1
1040	0	63	2	1	24.1672	0	0	0	0	132	74	12.8	4.87	42.6	213	18	24	71	17	12.4	1.5	1.39	3.65	1.10	1.86	36.0	0
1041	0	41	2	1	20.6	0	0	0	0	135	82	13.5	4.81	46.6	326	20	22	48	13	9.3	1	0.74	4.28	1.2	2.51	32.8	0
1042	0	44	2	1	NA	0	0	0	0	120	78	12.5	3.93	43.3	247	22	25	54	16	12.3	4.5	1.67	4.73	1.10	2.69	32.5	2
1043	0	43	2	1	30.5	0	0	0	0	122	67	12.7	6.84	45.7	86	32	25	57	16	12.2	3.1	0.90	5.63	1.81	3.09	45.4	1
1044	0	28	2	0	20.2027	0	0	0	0	118	74	14.1	5.2	36.6	273	12	10	61	20	6.4	2.7	1.35	4.13	0.9	2.06	35.4	2
1045	0	50	2	1	24.6401	0	0	0	0	120	78	12.5	4.7	46.3	249	15	15	71	23	11.2	1.8	1.2	6.26	1.48	3.91	45	1
1046	0	73	2	1	21.9512	0	0	0	0	146	75	12.7	5.46	44.6	181	15	18	92	10	14.2	3.7	1.32	8.07	1.33	5.51	59.9	0
1047	1	62	2	0	28.8	1	1	0	0	130	70	11.9	7.89	39.7	288	65	37	78	28	5.3	27.3	1.36	3.66	1.03	1.87	34.5	0
1048	0	59	2	2	19.5613	0	0	0	0	106	74	12.5	5.21	44.0	267	15	20	65	14	12.2	1.6	1.79	5.86	1.27	3.31	54.5	1
1049	0	29	2	1	20.6	0	0	0	0	119	71	13.1	4.57	37.0	160	13	16	37	9	7.2	5.0	1.09	3.06	0.69	1.66	35.2	0
1050	0	40	2	1	21.5	0	0	0	0	97	50	12.3	5.3	43.8	159	9	22	58	17	8.2	4.7	0.88	4.79	1.32	2.48	35.9	1
1051	0	57	2	0	23.9	0	1	0	0	140	86	13.2	5.67	43.3	192	10	17	74	14	8.6	4.7	1.18	3.49	1.13	1.9	24.5	1
1052	0	56	1	1	24.8464	0	0	0	2	124	86	12.0	5.18	45.5	257	28	19	106	61	7.2	1	2.17	5.2	0.99	3.1	53.7	0
1053	0	41	2	1	24.8008	0	0	0	0	110	70	12.9	7.78	42.0	190	25	20	71	13	5.9	3.3	0.48	3.70	1.43	1.93	23.0	0
1054	0	64	2	1	17.3	0	0	1	0	134	67	13.2	4.50	42.7	207	10	14	59	16	11.4	3.4	0.91	5.01	1.33	3.26	29.6	1
1055	0	51	2	2	20.0321	0	0	0	0	118	75	13.3	4.71	40.5	127	21	19	78	9	11.0	3.0	1.00	4.13	1.19	2.30	26.9	1
1056	0	26	2	2	NA	0	0	0	0	118	65	13.3	3.93	44.7	173	9	19	51	9	11.3	1.2	0.63	3.97	1.51	2.08	30.6	0
1057	0	62	2	0	NA	0	0	0	0	156	80	12.4	5.00	40.6	223	14	20	113	20	8.2	0.5	1.00	4.13	1.43	2.06	40.7	1
1058	0	60	2	2	29.1363	0	1	1	0	118	83	11.7	5.14	47.1	186	26	29	77	22	9.0	15.4	1.14	5.75	1.22	4.00	35.9	0
1059	0	52	2	2	17.1	0	0	0	0	103	75	12.5	5.4	48.3	143	4	20	135	26	15.9	1.7	0.78	5.84	1.8	2.88	41.9	2
1060	0	50	2	1	25.2677	0	0	0	0	116	76	11.7	5.35	47.2	212	20	23	105	28	9.8	13.0	4.60	6.58	1.51	3.68	54.6	1
1061	0	61	1	1	22.6	1	0	0	2	144	72	11.9	11.5	41.6	214	19	20	90	15	6.5	4.5	1.51	5.35	1.20	3.22	28.0	2
1062	0	78	1	2	16.609	0	0	1	0	125	76	13.0	5.68	43.2	193	8	18	54	16	12.3	4.6	0.55	4.52	1.57	2.39	21.8	0
1063	0	32	2	2	22.3954	0	1	0	0	138	100	13.3	3.98	37.1	238	10	12	59	16	9.5	3.2	0.66	4.75	1.26	3.13	29.6	0
1064	0	15	2	1	19.11	0	0	0	0	109	63	16.9	4.75	48.1	185	9	16	123	10	14.3	4.7	0.77	3.19	1.10	1.61	33.1	2
1065	0	28	2	0	21.8	0	0	0	0	107	80	13.2	4.44	46.8	273	9	14	46	22	16.2	3.6	1.78	8.75	1.68	5.74	41.1	1
1066	0	56	2	1	20.9863	0	0	0	0	105	76	12.9	5	44.3	151	16	24	90	16	12.4	0.9	1.18	5.26	1.7	2.75	42.6	0
1067	0	34	1	2	27.76	0	0	0	0	120	77	12.3	4.92	50.5	177	179	41	116	342	20.0	6.5	4.12	5.94	1.34	2.49	75.1	0
1068	0	56	1	1	24.22	0	0	0	2	117	82	12.2	4.58	41.7	104	26	22	94	21	7.9	4.8	2.28	5.09	1.19	3.00	34.3	2
1069	0	65	2	1	24.5675	1	1	1	0	180	76	13.3	5.68	38.5	185	15	13	93	20	11.3	2.5	1.61	5.16	1.12	2.98	35.6	2
1070	0	76	1	2	31.64	0	1	0	0	144	89	13.8	4.37	41.6	170	17	19	77	49	16.1	3.6	0.99	5.22	0.92	3.92	38.3	0
1071	1	52	1	2	23.1	0	0	0	2	152	86	12.1	5.66	43.3	221	26	17	66	153	8.1	8.2	4.44	4.86	0.92	2.22	47.5	1
1072	0	55	2	2	20.8805	0	0	0	0	130	100	13.0	4.75	44.0	245	6	18	73	14	9.5	8.5	1.48	4.97	1.20	3.00	35.5	0
1073	0	43	1	2	28.9866	0	0	0	0	122	87	12.8	4.94	42.7	239	27	22	89	76	8.2	6.1	1.20	5.03	1.03	2.94	57.5	0
1074	0	29	1	2	22.9026	0	0	0	2	121	77	13.1	4.23	42.6	277	57	28	102	70	9.5	10.2	1.79	4.95	1.28	2.23	58.8	0
1075	0	84	2	0	NA	0	1	1	0	91	67	12.8	6.16	36.8	223	4	15	59	17	11.7	2.0	1.72	5.92	1.03	3.78	46.2	0
1076	0	49	2	2	16.1059	0	0	0	0	108	60	12.1	3.87	47.2	159	21	27	66	20	16.4	3.3	0.54	5.17	1.85	2.37	41.4	0
1077	0	66	1	2	24.9	1	0	0	0	128	78	13.2	8.60	44.9	180	3	17	47	26	17.3	1.9	1.73	4.15	0.95	2.63	33.6	0
1078	0	61	2	1	18.6019	0	0	0	0	138	79	12.7	4.95	44.6	292	23	22	96	35	5.6	1.4	5.65	7.21	1.00	3.13	71.5	1
1079	0	78	2	0	18.3338	0	1	0	0	144	65	12.5	5.45	41.1	217	12	15	58	29	5.6	1.3	1.39	4.58	1.60	2.37	28.0	1
1080	0	56	1	1	18.2066	0	0	0	0	109	75	12.9	6.13	44.0	172	10	18	65	18	9.3	1.0	1.65	5.80	1.17	3.92	38.0	1
1081	0	57	1	2	25.6	0	0	0	2	120	70	12.2	4.67	45.7	127	4	22	51	22	8.4	3.2	2.43	5.47	0.92	2.96	46.3	0
1082	0	20	1	1	22.1582	0	0	0	2	119	67	12.8	4.81	50.8	290	14	35	68	17	13.6	3.3	0.73	4.37	1.89	2.00	29.9	1
1083	0	70	2	1	17.1383	0	0	0	0	135	85	13.0	5.2	39.2	212	12	19	90	12	6.9	2.2	1.08	4.41	1.52	2.2	30.6	0
1084	0	60	2	1	23.17	0	0	1	0	138	90	12.5	5.21	44.3	254	24	21	75	25	12.8	2.4	1.80	5.25	1.23	3.05	32.6	3
1085	0	39	2	1	21.9	0	0	0	0	128	78	12.9	5.89	40.3	255	57	36	80	17	7.9	4.6	0.60	4.41	2.12	2.02	24.0	2
1086	0	78	1	1	27.3438	0	1	1	0	135	68	13.3	6.07	36.0	174	24	26	66	24	8.6	2.6	1.17	4.32	0.78	2.88	33.2	2
1087	0	72	1	2	22.7207	1	0	0	0	140	82	12.6	9.9	45.4	109	35	27	65	41	7.9	1.9	1.91	4.47	1.07	1.95	37	3
1088	0	75	1	0	25.5102	0	1	1	1	117	79	14.1	5.61	35.2	248	11	17	68	18	7.4	8.2	0.90	3.78	0.93	2.63	24.3	0
1089	0	56	2	1	21.6	0	0	0	0	146	78	13.5	NA	42.6	141	98	51	106	34	8.0	1.9	1.41	3.56	0.71	1.78	40.4	0
1090	0	65	2	1	17.3555	0	0	0	0	118	71	12.6	5.32	42.9	151	11	23	55	18	12.8	3	1.2	5.48	1.96	2.47	44.1	0
1091	1	83	1	1	28.7274	1	1	1	1	160	80	12.7	6.23	41.1	257	18	16	63	38	9.4	3.4	3.18	3.93	0.73	2.10	40.4	0
1092	0	45	2	1	19.0452	0	0	0	0	97	80	12.3	4.6	45.8	188	12	18	93	17	10.2	26.6	1.66	5.11	1.57	2.76	50.1	0
1093	0	27	2	2	NA	0	0	0	0	106	71	12.0	3.97	44.7	229	141	73	57	15	11.6	3.2	0.70	4.65	1.86	1.79	47.0	0
1094	0	52	1	1	26.6728	0	0	1	0	131	77	11.8	5.86	44.1	165	101	57	151	124	6.5	3.1	1.73	4.39	1.17	2.86	32.4	1
1095	0	64	1	0	21	1	1	0	2	150	87	13.2	7.74	43.6	195	11	14	72	21	15.1	1.9	1.71	4.51	1.02	2.66	28.2	1
1096	1	52	2	1	25.3	0	0	0	0	120	70	12.9	5.59	45.9	159	68	34	67	43	21.7	2.7	0.84	5.68	1.19	3.90	30.1	2
1097	1	61	2	2	24.8358	1	1	1	0	179	103	11.9	16.08	40.6	207	20	22	108	18	23.3	6.5	4.99	7.59	1.11	3.17	88.1	1
1098	0	64	2	2	24.0346	0	1	0	0	154	80	12.4	4.94	43.7	100	14	18	53	12	9.1	4.6	0.74	5.11	1.95	2.21	42.9	1
1099	0	80	1	1	21.9944	1	0	0	0	120	80	12.6	5.94	41.1	153	27	30	57	21	11.2	1.6	1.94	5.45	1.18	3.16	40.1	0
1100	0	26	2	1	23.0983	0	0	0	0	121	81	13.4	4.11	44.8	280	12	14	43	11	8.5	3.6	0.46	4.11	1.52	1.89	40.4	1
1101	0	48	1	2	22.6683	0	0	0	0	110	70	13.4	4.99	39.2	202	11	16	72	16	12.4	1.5	1.11	5.45	1.38	3.00	35.4	3
1102	0	63	2	0	20.7311	0	1	0	0	155	88	12.0	4.89	48.4	282	15	15	67	28	7.0	3.7	1.40	6.68	1.18	4.72	48.2	1
1103	0	65	2	0	21.3	0	1	0	0	184	118	12.9	4.87	42.3	328	18	19	105	26	14.1	9.1	1.43	5.61	1.23	3.09	53.5	0
1104	0	63	2	1	22.4002	0	0	0	0	152	82	13.0	4.10	41.1	156	53	48	132	117	6.8	11.2	0.99	5.17	1.12	2.84	42.2	1
1105	0	59	1	0	23.03	0	0	1	0	142	86	13.9	5.72	42.2	201	10	14	66	15	16.6	5.5	0.87	4.16	0.97	2.51	24.7	0
1106	0	60	1	1	27.63	0	0	0	1	122	90	12.9	6.03	45.8	158	14	22	74	32	9.7	4.2	1.28	5.03	1.10	3.00	42.4	1
1107	0	33	1	1	28.4	0	0	0	0	117	76	12.2	4.45	44.7	265	20	15	89	17	9.4	9.2	1.63	6.30	1.14	4.67	37.3	3
1108	0	23	2	2	23.53	0	0	0	0	121	79	13.0	4.30	49.8	258	12	13	70	15	7.3	1.7	1.06	3.05	1.02	1.58	50.9	2
1109	0	43	2	0	NA	0	0	0	0	132	76	12.2	6.7	43.2	109	20	20	62	18	8.6	17	1.61	5.38	1.17	3.03	41	2
1110	0	20	2	2	23.5263	0	0	0	0	127	79	14.4	3.83	44.7	241	21	16	40	16	20.9	2.9	0.47	4.06	1.36	2.15	35.4	2
1111	0	45	1	2	NA	0	0	0	2	96	62	12.6	4.2	42	153	32	26	67	21	10.2	23.9	1.52	3.95	1.05	1.82	44.3	2
1112	0	60	1	1	22.1	0	0	0	2	133	90	12.9	5.46	47.1	177	6	16	114	34	12.0	0.8	1.43	5.91	1.02	4.39	34.4	2
1113	0	36	1	1	22.1699	0	0	0	2	125	80	11.6	4.94	47.6	163	24	29	76	24	17.0	2.2	1.55	5.68	0.97	3.94	39.3	0
1114	0	69	1	1	25.69	0	1	0	2	165	91	12.3	4.23	41.8	195	43	28	106	54	11.3	5.9	1.05	3.49	1.04	1.98	26.0	2
1115	0	60	2	2	29.59	0	0	0	0	130	81	12.0	5.11	39.5	138	24	21	108	26	7.2	3.0	1.16	5.25	1.26	2.90	40.0	0
1116	0	39	2	1	26.7	0	0	0	0	113	66	13.2	4.55	46.3	193	15	20	38	8	15.0	1.1	0.64	3.75	1.23	2.02	39.0	3
1117	0	51	1	1	26.0273	0	0	0	2	118	88	12.5	5.18	44.9	187	26	20	81	81	11.6	1.7	2.09	6.16	0.91	4.83	31.9	1
1118	0	78	1	2	NA	1	1	0	0	145	70	14.5	4.76	42.3	184	12	47	64	15	20.9	6.3	1.48	4.56	0.82	2.76	49.3	2
1119	0	61	1	0	22.9	0	0	0	0	153	109	11.8	4.87	40.8	214	26	15	68	98	8.0	3.1	1.16	1.17	1.00	2.48	23.1	1
1120	0	46	2	0	22.2	0	1	0	0	148	80	13.1	5.11	45.5	215	16	23	62	18	8.2	1.8	1.98	4.13	0.95	2.19	41.5	2
1121	0	26	1	2	24.5783	0	0	0	0	111	82	12.0	4.39	41.0	456	38	14	68	37	4.2	1.7	0.93	4.81	1.05	3.44	28.1	0
1122	0	71	2	1	21.1	0	0	0	0	128	82	13.7	7.37	39.0	147	14	24	55	12	7.4	4.9	0.64	3.68	1.21	1.63	30.5	2
1123	1	52	2	1	26.7838	1	0	0	0	158	82	12.5	6.08	43.3	183	78	51	88	27	8.6	2.3	1.91	4.68	0.97	2.81	37.9	2
1124	0	70	1	1	NA	0	0	0	0	136	78	13.1	4.82	43.4	115	14	20	72	15	15.5	3.4	0.80	4.96	1.20	2.92	37.1	1
1125	0	52	1	2	25.6	1	0	1	2	119	69	12.5	11.36	43.2	188	28	23	46	22	12.9	1.5	2.61	3.83	0.93	2.06	32.6	1
1126	0	52	2	1	28.1337	0	0	0	0	126	77	12.8	5.40	40.9	153	5	18	103	33	11.8	7.4	1.54	5.40	1.00	3.55	41.5	0
1127	0	48	2	0	25.2577	0	0	0	0	109	77	12.5	4.41	40.8	270	24	23	72	23	8.7	7.3	2.36	4.94	1.01	2.83	61.0	0
1128	0	63	2	1	24.2188	0	0	0	0	138	78	13.3	5.61	41.2	285	11	13	103	26	8.8	8.5	0.64	3.62	1.04	1.88	55.8	2
1129	0	47	2	2	26	0	1	0	0	148	91	11.9	5.49	41.5	127	18	26	46	23	5.8	4.3	4.06	5.27	1.20	2.76	57.4	1
1130	0	57	2	2	20.7031	0	0	0	0	122	80	12.4	4.39	47.4	155	19	25	94	15	11.1	1.1	1.15	6.61	1.61	4.46	36.1	0
1131	0	87	1	1	28.9341	1	1	1	0	126	60	12.9	5.80	38.1	185	18	18	97	42	6.5	4.9	1.72	4.03	0.69	2.55	36.1	3
1132	0	65	2	1	23.0751	0	1	0	0	130	80	13.3	5.83	38.5	186	6	27	89	53	26.8	12.1	0.84	4.07	1.28	2.03	54.3	2
1133	0	58	2	1	20.0288	1	1	1	0	119	80	12.2	7.75	41.9	93	15	11	70	17	12.6	2.4	1.75	3.65	0.98	1.83	24.6	2
1134	0	65	2	1	24.4946	0	1	0	0	140	86	11.6	5.31	44.1	236	21	18	79	21	5.7	2.2	1.83	5.10	1.03	2.83	45.0	0
1135	0	45	2	2	20.6607	0	0	0	0	134	82	12.2	5.61	44.0	221	11	10	69	10	3.4	2.6	1.04	4.87	1.32	2.75	54.3	2
1136	1	70	2	1	28.0404	0	1	0	0	128	76	12.6	5.74	42.5	209	31	28	70	25	30.9	5.2	2.67	5.72	0.98	3.38	52.1	3
1137	0	45	2	1	24.14	0	0	0	0	109	76	13.1	4.50	44.5	229	23	14	54	22	14.4	2.5	0.96	4.76	1.14	2.79	47.4	0
1138	0	82	1	1	26.9531	0	1	1	0	124	70	12.6	5.23	46.2	185	50	32	46	45	12.9	4.4	2.20	5.05	1.26	2.71	47.5	1
1139	0	73	2	1	NA	0	0	0	0	137	68	11.8	8.38	43.5	199	31	24	72	18	6.1	3.6	1.46	5.97	1.36	3.99	47.3	2
1140	0	85	1	1	22.7732	0	1	0	2	126	74	12.8	6.07	39.0	167	23	20	99	53	13.4	2.1	2.08	4.07	0.75	2.19	44.2	2
1141	0	76	1	2	23.6	1	0	0	0	152	85	12.5	NA	45.4	153	30	18	89	33	20.5	2.5	1.20	4.33	1.18	2.56	29.6	2
1142	0	65	1	1	27.8159	0	1	1	0	150	96	12.6	5.95	43.6	250	14	16	79	22	13.6	2.7	2.14	7.75	1.11	5.98	42.2	0
1143	0	33	1	2	27.5972	0	0	0	2	128	86	14.5	3.82	41.5	210	25	17	82	22	15.3	0.6	0.85	3.17	0.95	1.60	23.3	0
1144	0	48	1	2	NA	0	1	0	2	150	90	NA	4.64	49.0	211	26	27	114	60	12.4	2.3	2.12	6.17	1.16	4.19	59.7	1
1145	0	46	2	2	23.815	0	0	0	0	126	82	12.2	5.61	45.3	153	18	22	52	12	14.2	0.9	1.03	4.44	1.74	1.83	44.3	0
1146	0	72	2	1	18.4	0	0	0	0	134	69	11.7	4.88	41.9	169	11	25	89	10	7.1	2.3	1.01	5.64	1.95	2.84	38.6	1
1147	0	67	1	2	21.0726	0	1	1	0	155	92	13.0	5.41	47.2	109	33	33	79	23	18.8	1.9	1.12	5.04	1.25	2.89	46.7	0
1148	0	66	2	1	19.1058	0	1	1	0	120	78	NA	4.89	43.6	11	20	77	12	15.0	0.9	0.91	4.23	1.92	1.43	44.7	2
1149	0	55	2	1	20.2363	0	0	1	0	96	56	12.7	4.24	39.1	189	12	14	54	20	7.0	0.5	0.87	4.63	1.16	2.80	28.2	1
1150	1	64	1	1	26.3	1	1	0	0	122	92	12.9	5.78	28.5	159	8	14	66	22	7.6	1.7	1.20	5.47	1.05	3.90	32.0	2
1151	1	67	2	0	25	0	0	0	0	124	72	12.2	5.04	45.9	200	44	34	125	39	16.1	26.8	1.71	6.06	1.58	4.05	36.5	0
1152	0	60	2	1	24.0	0	0	0	0	105	67	12.2	4.27	40.3	100	16	23	101	14	8.5	2.7	1.10	4.24	1.28	2.24	36.3	2
1153	0	56	2	1	20.7756	0	0	0	0	130	70	11.8	4.58	40.6	171	17	20	57	25	10.1	1.4	0.96	5.80	1.98	2.67	50.8	1
1154	1	53	2	1	28.1	1	0	0	0	128	90	13.0	12.26	42.2	167	44	30	111	120	8.0	9.4	2.53	4.58	0.93	2.75	35.5	0
1155	0	57	2	1	18.0994	0	1	0	0	130	78	13.6	5.24	47.1	154	22	36	72	28	20.9	5.2	0.80	4.69	1.90	1.72	52.3	1
1156	0	60	1	2	20.8	0	0	0	0	139	79	14.2	5.5	40.6	162	21	22	73	37	14.1	1	1.44	3.58	0.94	2.01	28.6	1
1157	1	83	1	1	NA	0	1	1	0	147	70	12.5	9.03	36.0	157	12	16	55	19	10.5	8.1	1.42	4.28	0.66	3.18	40.0	1
1158	0	79	2	0	20	0	1	1	0	150	90	12.5	4.80	37.0	308	14	17	106	56	11.3	2.6	1.78	6.19	1.14	4.15	47.8	1
1159	0	25	2	2	20.0	0	0	0	0	72	56	16.0	3.98	37.9	163	12	19	49	9	10.0	3.8	0.31	3.04	0.92	1.54	29.4	0
1160	0	74	1	1	16.8962	0	0	1	0	130	70	13.7	4.61	42.2	158	15	23	54	13	18.0	1.4	0.52	5.50	1.58	3.42	31.1	1
1161	0	77	1	1	19.721	0	0	0	1	110	70	13.6	4.74	33.3	240	13	14	57	11	12.6	1.2	0.72	3.31	0.82	1.89	40.5	1
1162	1	58	2	1	25.3	0	0	0	0	120	77	13.1	4.97	44.6	272	22	28	76	21	13.3	10.0	0.88	5.75	1.58	3.32	48.4	1
1163	0	63	2	1	20.7031	0	0	1	0	132	78	12.9	5.42	43.5	228	16	21	86	16	7.6	1.8	2.13	5.95	1.05	3.76	44.9	0
1164	0	83	1	0	17.4449	0	1	1	2	130	70	13.5	4.32	37.1	119	8	13	50	17	10.8	4.0	1.18	4.16	1.32	1.97	51.6	1
1165	0	71	2	0	22.0626	0	0	0	0	160	84	12.8	5.41	35.0	204	15	22	55	24	7.9	4.4	3.84	3.93	0.72	1.68	53.7	1
1166	1	52	1	2	29.3878	0	1	0	0	147	90	13.4	6.24	43.7	214	37	21	64	39	15.2	0.2	13.70	7.00	0.83	0.79	101.4	1
1167	0	61	2	1	22.719	0	1	0	0	140	90	12.0	4.75	44.5	193	23	20	92	15	6.7	3.4	1.80	4.24	0.87	2.44	36.7	0
1168	1	77	2	0	26.7094	1	1	1	0	160	80	12.8	6.83	45.7	149	14	15	94	27	6.9	5.1	3.17	5.40	1.04	2.31	61.6	1
1169	0	59	2	1	22.2137	0	1	1	2	130	90	13.6	5.24	43.9	152	18	25	74	18	8.6	3.2	0.96	4.95	1.39	2.68	39.4	2
1170	0	76	2	0	26.5625	0	1	1	0	150	80	13.3	4.10	38.5	197	10	18	58	11	7.7	3.5	1.52	3.62	0.70	2.04	37.0	1
1171	0	60	2	1	26.8386	0	1	0	0	160	102	12.5	5.29	42.4	248	21	18	92	17	8.4	6.0	2.03	5.49	1.15	3.47	30.9	0
1172	1	48	1	1	30.02	1	1	1	2	108	65	12.7	5.99	42.8	347	49	24	40	36	13.6	1.5	1.22	4.20	0.72	3.06	24.0	0
1173	0	66	2	1	21.7778	0	0	1	0	100	50	12.3	6.15	44.7	196	14	20	66	9	10.9	0.8	0.64	5.49	1.61	3.00	55.7	2
1174	0	65	2	0	22.9717	0	0	0	0	126	78	12.9	5.48	40.7	229	22	20	117	24	11.2	5.3	1.07	4.69	0.56	3.78	27.1	2
1175	0	56	1	1	23.4375	0	1	1	2	185	110	13.2	5.53	37.9	213	16	18	53	30	6.1	7.3	0.90	4.15	1.24	2.16	37.1	0
1176	1	41	1	0	22.4	1	0	0	2	130	80	13.1	7.28	42.1	168	26	20	101	41	10.2	3.6	3.63	4.16	0.58	0.89	70.8	0
1177	1	70	1	0	27.0993	0	1	1	2	150	102	12.8	5.14	43.3	109	15	18	69	42	15.8	3.1	1.77	5.72	1.25	3.70	47.4	0
1178	0	71	2	1	27.2392	1	1	1	0	130	80	14.0	6.00	34.2	174	184	282	81	150	10.7	6.2	0.79	4.90	1.70	2.50	36.5	2
1179	0	61	1	2	26.6299	0	1	1	2	150	90	13.1	5.10	38.9	243	18	20	56	20	13.6	9.3	1.35	5.22	1.07	3.59	34.4	2
1180	0	68	2	2	22.2137	0	1	0	0	140	80	12.6	6.00	40.2	314	13	18	68	24	8.0	1.9	0.68	3.93	1.33	1.87	33.8	0
1181	0	61	2	1	30.7306	0	0	0	0	112	70	13.0	4.80	36.8	172	27	18	50	19	8.3	2.7	1.12	4.31	0.85	2.72	34.6	1
1182	0	80	1	0	25.2092	0	1	1	2	138	70	12.8	5.72	40.1	126	13	30	117	21	11.5	2.3	2.15	4.28	0.90	2.62	47.2	0
1183	0	70	2	0	22.444	0	0	0	0	116	44	12.4	5.65	35.7	216	11	14	60	10	5.4	4.9	1.73	4.69	0.88	3.18	27	2
1184	0	73	1	1	NA	0	0	0	0	140	78	14.1	7.91	39.4	184	20	20	44	19	12.7	8.8	0.62	4.36	1.11	2.58	36.7	2
1185	0	66	2	0	22.6409	0	0	1	0	106	55	13.2	4.28	36.7	349	35	38	124	96	8.9	0.9	0.57	3.30	1.15	1.75	33.8	2
1186	0	31	1	2	27.0576	0	0	0	0	132	78	13.4	4.42	38.2	327	27	15	88	33	7.6	1.4	1.06	4.47	0.82	3.06	43.3	1
1187	0	28	2	1	20.08	0	0	0	0	119	77	13.4	4.02	48.7	167	6	20	59	21	15.4	3.6	0.59	4.18	1.75	1.76	50.7	1
1188	0	28	1	2	NA	0	0	0	2	122	79	12.8	4.27	45.3	285	22	18	93	34	11.4	3.0	0.95	4.69	0.90	3.11	35.3	1
1189	0	40	2	2	21.8	0	0	0	0	116	74	13.2	5.36	41.4	247	29	36	55	17	13.3	6.1	0.60	4.25	1.37	2.33	24.5	1
1190	1	65	1	2	NA	1	0	0	0	129	76	13.3	4.83	41.0	173	36	24	57	20	17.5	5.9	1.15	4.60	0.79	3.33	33.0	0
1191	0	46	2	2	NA	0	0	0	0	128	68	12.8	4.87	45.4	261	26	18	42	16	10.7	1.4	1.09	4.71	1.09	2.83	38.6	1
1192	0	62	1	1	25.6161	0	1	0	2	192	111	12.6	5.96	42.3	70	28	27	105	16	14.4	9.0	1.38	4.03	0.86	2.55	43.4	0
1193	0	85	2	2	24.974	1	1	1	0	136	64	13.9	10.50	38.9	175	18	21	34	21	7.9	9.7	1.37	3.67	0.88	2.24	27.7	1
1194	0	42	2	0	26.2	0	0	0	0	135	74	12.1	5.77	42.9	423	14	17	53	21	8.3	2.6	1.55	4.30	1.13	2.32	34.7	0
1195	0	42	2	2	21.406	0	0	0	0	120	76	13.1	5.41	42	212	20	21	54	15	5.7	1.1	0.6	4.94	1.5	2.72	32.9	2
1196	0	22	2	2	NA	0	0	0	0	135	88	12.9	3.97	23.7	215	12	26	53	23	4.5	6.1	1.56	3.61	0.79	1.88	37.6	1
1197	0	35	2	2	23.92	0	0	0	2	124	80	13.2	4.52	39.3	218	8	14	41	13	6.7	4.0	0.71	3.72	1.01	2.25	25.1	3
1198	0	51	2	1	25.33	0	1	0	0	129	90	11.9	4.18	45.1	240	25	30	55	93	8.5	9.3	1.64	5.02	1.44	3.09	29.1	0
1199	0	62	1	1	23.94	1	1	1	2	157	83	12.4	5.37	40.0	121	15	23	53	40	9.9	6.1	2.19	5.24	1.04	3.21	36.5	3
1200	0	61	1	2	20.4531	0	0	0	2	146	97	13.0	4.71	47.3	104	15	20	104	16	10.8	4.2	1.66	4.08	0.98	2.30	42.0	0
1201	0	61	1	1	22.2	0	0	0	2	126	92	13.9	5.34	35.9	141	10	13	60	22	10.6	0.9	1.5	3.41	0.84	1.91	27.1	2
1202	0	65	1	2	26.5731	1	0	0	2	130	80	14.6	7.67	40.7	215	23	15	88	27	13.3	5.6	0.69	4.26	1.31	2.74	25.1	2
1203	0	70	2	2	21.6	0	0	1	0	97	51	12.9	4.68	46.5	179	13	20	63	18	10.3	2.1	0.99	4.28	1.30	2.35	38.7	0
1204	0	51	2	1	24.6	0	0	0	0	143	96	13.5	7.09	37.8	240	40	26	89	44	12.0	5.0	1.08	2.33	0.69	1.08	29.5	2
1205	0	75	1	2	23.6559	0	1	1	0	131	92	14.9	6.10	37.8	125	23	20	59	20	8.1	1.4	1.47	2.66	0.56	1.42	35.4	1
1206	0	57	2	1	25.2826	0	0	1	0	104	77	12.9	5.32	38.7	154	13	16	62	12	11.1	4.4	0.64	3.05	0.99	1.44	25.0	0
1207	0	82	1	1	22.0386	0	1	1	0	174	90	13.1	5.10	42.7	280	11	21	86	9	12.1	4.1	0.51	3.67	1.21	1.93	38.1	2
1208	0	18	1	1	20.3259	0	0	0	2	112	70	14.4	4.49	40.3	212	40	25	75	19	25.7	3.9	1.05	2.77	0.70	1.32	42.6	2
1209	0	40	2	0	19.8093	0	0	0	0	107	71	12.7	5.20	46.4	236	15	18	65	21	9.5	4.8	0.63	4.48	1.36	2.67	38.7	1
1210	0	53	1	1	NA	0	0	0	2	137	86	13.7	4.51	39.1	190	17	17	66	38	8.1	3.0	0.82	3.24	0.90	1.80	32.2	2
1211	0	73	1	2	24.6094	0	0	1	0	119	70	12.8	5.55	37.3	136	40	102	70	21	8.2	2.9	1.06	4.94	0.83	3.55	34.9	1
1212	0	60	2	1	21.4551	0	1	1	0	165	81	12.4	5.94	44.6	303	16	18	71	12	7.7	1.5	1.70	6.02	1.28	4.02	49.0	1
1213	0	57	1	1	27.3438	0	1	1	2	142	90	12.7	6.60	48.5	133	56	57	33	23	16.4	0.9	2.82	5.50	1.04	2.87	52.6	0
1214	0	60	1	1	24.9881	0	1	0	1	140	90	13.7	4.45	37.1	197	15	19	63	33	19.3	32.0	1.49	3.88	0.72	2.30	39.0	0
1215	0	88	1	1	21.9414	0	0	1	2	124	54	14.2	5.42	33.2	89	4	15	62	15	15.8	1.4	0.6	3.35	1.08	1.8	23.7	1
1216	0	19	1	1	25.3906	0	0	0	2	144	99	11.7	5.06	50.8	122	294	184	157	63	7.3	8.7	4.29	5.40	1.17	2.74	57.3	0
1217	0	73	1	1	21.55	0	0	0	0	122	71	11.8	4.17	46.9	215	28	26	91	44	11.4	2.1	1.71	4.34	1.23	2.00	55.7	0
1218	0	20	1	2	28.0786	0	0	0	0	125	84	12.8	4.40	46.1	209	19	23	53	17	9.6	1.4	0.66	4.12	1.16	2.51	30.3	0
1219	0	65	2	1	23.9257	0	0	1	0	126	64	12.5	4.44	43.5	114	11	16	75	14	14.5	1.3	0.91	5.02	1.47	2.90	34.1	0
1220	0	64	1	2	14.9	0	0	0	0	115	79	13.4	4.5	39.5	104	14	23	47	16	9.2	2.1	1.09	5.34	1.36	2.91	30.1	0
1221	0	47	2	2	NA	0	0	0	0	115	77	12.4	5.30	45.4	199	11	15	48	16	19.1	2.2	1.58	4.26	1.18	2.31	42.7	1
1222	1	61	2	1	29.6427	0	1	0	0	170	100	11.8	5.99	43.1	228	54	59	105	75	10.8	3.8	5.33	5.44	1.09	2.20	75.4	0
1223	0	59	2	0	27.0055	0	1	0	0	112	80	12.7	4.60	40.6	319	12	17	60	21	7.2	10.8	3.07	5.88	1.21	3.50	41.6	0
1224	0	66	2	0	22.9696	1	1	0	0	156	81	12.5	5.2	38	157	10	17	59	15	6.8	7.5	0.83	4.95	2.04	2.01	43.6	1
1225	0	58	1	1	25.267	0	0	0	2	132	95	13.1	4.83	41.9	286	13	17	86	47	9.6	1.8	1.31	5.67	0.88	4.23	33.3	1
1226	0	44	1	0	20.8437	0	0	0	0	120	75	12.8	8.31	42.1	164	39	20	113	17	11.8	6.2	0.81	5.30	1.45	3.48	29.9	2
1227	0	62	2	1	21.1	0	0	0	0	135	96	NA	5.2	40.5	12	17	68	15	4.6	6.4	2.21	4.69	1.07	2.59	41.1	2
1228	0	32	2	2	22.9	0	0	0	0	138	70	12.7	4.07	44.7	280	11	13	71	19	7.7	1.6	1.16	3.66	1.02	1.96	47.6	1
1229	0	29	2	1	22.7259	0	0	0	0	136	85	12.4	4.25	30.4	268	25	33	49	20	8.2	0.8	2.23	6.39	1.29	3.20	65.8	1
1230	0	65	2	1	21.4917	1	0	0	0	131	80	12.5	4.49	40.4	182	13	18	105	23	9.6	10.2	1.30	4.99	1.07	3.05	37.7	0
1231	0	61	2	1	NA	1	0	0	0	149	89	13.5	6.03	39.2	188	15	14	93	12	16.4	9.8	0.86	5.42	1.16	4.04	27.4	2
1232	0	59	1	1	24.22	0	0	0	0	113	84	12.1	3.97	47.0	226	44	33	114	32	12.2	3.6	0.87	5.56	1.58	3.39	34.0	0
1233	0	69	2	0	25.4767	0	1	0	0	139	102	13.9	4.31	36.5	179	15	17	74	29	7.7	1.7	0.75	4.12	1.02	2.79	23.5	1
1234	1	53	1	1	31.9	0	0	0	2	132	84	12.5	7.36	40.0	264	28	20	109	25	21.0	0.3	2.34	5.04	0.74	3.42	38.4	1
1235	0	76	2	2	20	0	1	0	0	179	83	12.5	4.7	50.1	218	20	39	59	24	13.4	0.7	0.69	6.82	2	4.3	38	0
1236	0	67	2	1	29.9533	1	1	1	0	146	59	12.7	6.31	46.8	153	53	32	41	22	12.7	6.2	2.27	4.23	1.00	2.06	41.0	1
1237	0	60	2	1	17.9	1	0	0	0	122	75	12.5	10.36	40.6	220	15	12	73	13	8.0	8.5	1.88	5.40	1.13	2.96	58.5	0
1238	0	76	2	0	27.3438	0	1	1	0	145	95	14.2	5.73	40.8	133	10	17	80	19	9.1	17.2	1.95	3.01	0.89	0.69	40.6	0
1239	0	21	1	2	22.5	0	0	0	0	127	84	12.6	4.17	46.7	218	14	19	107	12	16.7	3.6	0.99	4.45	1.11	2.52	42.6	1
1240	0	77	1	1	29.1	0	1	0	0	142	79	14.3	7.28	42.9	214	22	21	54	16	23.4	6.4	1.16	4.57	1.04	3.32	26.5	2
1241	0	66	2	1	23.8054	0	1	0	0	156	80	11.9	5.16	42.4	199	19	22	76	11	8.1	2.1	0.73	6.01	1.42	3.68	40.4	1
1242	0	86	1	0	29.8016	0	0	1	0	132	61	15.3	5	35.6	158	10	19	64	20	10.5	4.2	0.62	3.48	0.93	2.21	21.3	0
1243	0	54	2	1	NA	0	1	0	0	156	91	12.0	5.27	42.7	172	14	15	121	42	10.3	2.1	2.75	5.21	1.22	3.24	49.0	3
1244	0	53	1	1	23.3865	0	0	0	0	159	78	13.9	4.94	39.5	175	17	25	61	16	31.9	3.2	0.39	3.49	1.37	1.73	24.5	2
1245	0	50	1	1	24.6082	0	0	0	2	126	83	12.0	6.20	40.2	163	18	18	60	34	8.1	2.7	0.72	4.33	1.21	2.55	49.3	2
1246	0	66	2	1	23.4375	0	1	0	0	143	82	12.8	5.41	38.7	278	10	15	51	11	3.8	10.9	1.44	2.71	0.91	1.06	29.4	0
1247	0	48	1	0	28.3011	0	1	0	2	180	120	13.5	5.05	43.6	211	14	19	83	20	13.5	0.7	0.82	4.05	0.98	2.46	38.6	3
1248	0	58	1	1	27.7676	0	0	0	0	125	84	13.0	4.7	47.9	123	30	28	63	25	19.2	1.2	0.78	3.63	0.97	2.08	30.2	3
1249	0	61	2	1	NA	1	1	0	0	124	78	12.2	9.78	44.8	205	24	20	63	24	13.3	1.6	1.93	3.97	0.88	1.96	41.4	2
1250	0	72	1	2	27.9252	0	1	1	1	118	63	15.2	5.34	30.0	172	8	6	86	52	12.5	3.5	0.67	3.11	0.82	1.81	37.4	0
1251	0	51	1	1	20.9207	0	0	0	1	146	84	13.4	4.76	40.9	178	20	23	73	12	12.4	3.5	1.56	4.41	0.79	2.93	44.8	2
1252	0	45	2	2	20.5274	0	0	0	0	131	78	12.0	4.73	42.0	224	6	15	90	12	9.2	3.1	0.78	5.62	1.64	3.25	38.5	1
1253	0	28	2	2	NA	0	0	0	0	115	75	12.3	3.98	46.4	159	21	20	67	21	12.1	1.5	0.72	4.31	1.33	2.12	48.0	2
1254	0	51	1	1	20.3755	0	0	0	2	150	92	11.6	5.66	38.0	245	14	18	71	19	4.3	18.0	0.75	3.74	1.75	1.47	36.8	0
1255	0	43	2	2	23.3576	0	0	0	0	120	75	12.0	4.40	43.2	233	16	17	60	26	5.2	2.8	2.19	5.76	0.90	3.59	51.2	2
1256	0	69	1	2	20.9556	0	0	0	0	135	80	12.3	5.26	42.5	202	19	22	85	27	11.8	3.0	0.98	6.33	1.25	4.28	44.8	0
1257	0	60	1	2	NA	0	0	0	0	118	66	12.9	4.58	43.0	207	33	20	82	25	11.4	2.2	2.20	5.48	1.11	3.64	30.8	2
1258	0	62	2	2	22.5069	0	0	1	0	101	63	12.0	5.00	40.5	144	11	17	75	17	4.0	3.1	3.64	4.87	0.81	2.64	61.8	1
1259	0	42	2	2	NA	0	0	0	0	117	80	11.9	5.21	43.4	379	76	47	57	21	10.2	9.5	2.01	3.77	1.30	1.93	32.7	1
1260	0	70	2	1	NA	1	0	0	0	138	72	11.6	6.19	40.7	161	26	35	124	93	7.6	9.7	1.13	5.10	1.88	2.26	50.0	2
1261	0	58	1	1	24.9135	0	0	0	2	122	77	13.5	5.11	44.5	220	43	30	70	23	12.2	2.4	0.68	3.86	1.06	2.36	33.8	1
1262	1	58	2	1	23.8751	1	0	0	0	126	82	12.6	6.82	43.5	212	33	20	77	32	11.2	1.4	1.89	4.69	0.89	2.91	51.1	3
1263	0	21	1	2	20.7406	0	0	0	0	129	93	13.0	5.26	47.2	252	21	28	82	19	15.7	14.6	0.88	3.98	1.44	1.90	49.6	3
1264	0	63	1	1	20.8416	1	0	0	2	134	76	13.2	9.98	42.7	250	21	23	69	14	12.6	3	1.84	4.71	0.7	3.3	33	1
1265	0	66	2	0	NA	0	0	1	0	130	72	12.5	4.16	41.3	140	18	23	70	34	13.3	5.5	1.60	6.55	1.65	4.01	53.2	0
1266	0	82	2	0	24.8358	1	1	0	0	112	58	12.9	13.00	39.1	152	10	12	65	11	9.4	3.2	2.54	5.26	1.15	2.69	42.5	1
1267	0	57	2	2	NA	0	0	0	0	133	85	12.9	6.36	41.3	210	22	24	56	25	18.6	0.4	1.14	6.29	1.43	4.41	38.9	0
1268	0	51	2	1	24.1143	0	1	0	0	133	79	15.2	4.6	42.1	137	11	18	68	6	13.9	2	1.36	4.39	1.01	2.4	46.1	1
1269	0	49	2	2	NA	0	0	0	0	123	83	12.7	5.25	43.6	149	5	17	75	18	6.0	2.3	1.59	4.79	0.95	3.17	55.6	0
1270	0	24	2	2	NA	0	0	0	0	109	75	12.4	4.31	47.1	236	5	14	45	9	19.0	3.7	0.90	4.36	1.50	2.16	42.2	3
1271	0	56	2	1	25.9695	0	0	1	0	108	75	11.5	5.22	41.3	320	18	20	96	17	10.9	5.2	2.38	5.65	1.33	3.53	33.3	1
1272	0	42	2	0	23.6947	0	0	0	0	130	90	13.2	4.67	38.8	235	13	18	36	11	6.7	8.0	1.15	4.02	1.05	2.32	38.7	1
1273	0	76	1	1	28.3447	0	1	1	1	150	90	13.1	4.77	42.2	150	10	26	81	32	10.6	10.3	1.63	4.83	0.92	2.79	39.8	1
1274	0	38	2	1	20.3	0	0	0	0	133	88	12.5	4.00	45.8	166	19	28	61	19	10.1	4.4	0.59	5.14	1.89	2.61	32.1	2
1275	0	61	1	1	22.7	0	0	0	0	158	91	12.6	4.41	45.5	170	15	23	72	23	15.0	4.9	0.92	4.78	1.16	3.20	30.9	2
1276	0	48	2	0	24.6711	0	0	0	0	120	68	12.5	5.38	44.6	184	37	38	61	15	9.6	1.9	1.50	6.40	1.71	4.12	42.6	2
1277	0	45	1	1	25.3286	0	0	0	2	110	74	12.6	4.29	47.5	235	28	27	111	26	7.9	2.9	1.72	4.12	0.94	2.62	42.0	0
1278	0	33	2	2	21.0	0	0	0	0	139	83	13.2	3.70	44.4	348	12	17	46	13	9.2	3.4	0.79	4.13	1.17	2.57	33.5	2
1279	0	68	2	1	22.0317	0	0	0	0	116	78	12.5	5.19	38.5	262	12	20	96	14	7.1	2.7	0.86	6.45	1.85	3.71	40.7	3
1280	0	71	1	2	22.7732	0	0	1	1	136	77	13.0	3.91	41.2	137	30	33	57	36	19.7	11.7	0.89	5.34	1.39	3.62	34.0	0
1281	0	72	1	0	23.8427	0	0	0	2	125	64	13.9	5.75	39.6	428	18	24	84	12	10.3	11.1	0.58	2.98	1.01	1.36	31.7	0
1282	0	47	1	0	22.8677	0	0	0	0	118	70	13.8	4.42	37.9	192	49	36	59	15	9.6	32.9	0.63	3.43	0.99	1.83	39.0	0
1283	0	34	2	2	20.1	0	0	0	0	115	74	12.9	3.64	39.1	154	16	19	61	15	9.0	3.2	0.76	3.21	1.26	1.36	35.4	1
1284	0	73	2	2	21.5691	0	0	0	0	168	85	12.2	4.66	44.8	272	18	26	67	22	15.1	2.8	2.14	6.32	1.27	4.46	47.6	0
1285	0	45	2	2	24.4474	0	0	0	0	114	74	12.3	4.75	41	221	14	19	53	33	19.3	0.8	1.34	4.89	1.19	3.13	35.7	1
1286	0	52	2	1	23.1011	0	0	0	0	130	85	12.7	5.07	42.9	210	14	23	45	17	6.5	2.9	0.78	4.51	1.11	2.89	43.2	1
1287	0	47	1	0	26	1	0	0	0	137	85	13.2	4.72	36.9	128	34	18	70	29	5.9	4.0	1.74	3.61	0.97	1.96	27.0	1
1288	0	69	1	1	22.6555	0	0	0	0	101	66	13.6	5.26	40.8	185	16	21	67	17	9.5	6.5	0.85	5.06	1.55	2.71	44.6	3
1289	0	14	1	1	15.4	0	0	0	0	120	64	14.9	4.62	39.5	198	15	20	336	10	5.4	4.2	0.57	2.44	1.23	0.94	37.3	2
1290	0	82	2	2	25.3333	0	1	1	0	140	86	12.6	5.43	32.1	177	19	18	48	15	10.7	3.4	1.19	3.33	0.99	1.59	38.2	2
1291	1	63	2	0	23.4	1	0	0	0	119	76	11.8	8.26	40.0	208	33	29	66	28	12.2	1.5	1.58	6.78	1.28	4.56	43.3	0
1292	0	15	1	1	23.4043	0	0	0	0	110	75	14.0	5.33	47.3	259	13	23	202	13	10.1	5.6	1.66	3.44	0.77	2.23	30	2
1293	0	75	1	0	23.9995	0	1	1	2	170	91	12.2	5.53	40.9	223	27	21	96	56	7.8	3.2	2.47	5.50	1.07	3.54	34.1	0
1294	0	57	2	1	24.2424	0	0	1	0	120	83	14.1	5.72	41.3	132	71	36	58	44	11.0	1.9	1.32	3.20	0.78	1.57	40.8	3
1295	0	46	1	2	22.57	0	0	1	2	130	100	11.3	5.27	44.2	208	25	27	71	46	6.6	4.3	3.03	5.63	1.36	3.15	53.1	0
1296	0	73	1	2	24.093	1	0	1	0	126	72	14.0	10.48	36.0	170	21	21	77	21	11.8	8.1	1.18	4.72	0.92	2.85	39.5	1
1297	1	34	1	1	24.7	0	0	0	2	125	78	12.3	5.44	48.8	300	129	50	59	89	17.3	NA	1.54	4.11	0.84	2.50	45.7	1
1298	0	37	1	2	24.4258	0	0	0	0	117	84	13.1	3.99	40.0	167	23	23	78	29	11.4	3.2	3.28	4.58	0.80	2.28	58.8	0
1299	0	58	2	1	25.9695	0	1	1	0	144	71	12.1	5.67	45.0	231	12	16	117	14	11.3	2.2	0.93	4.44	1.45	2.60	32.9	0
1300	1	57	2	1	24.4	0	1	0	0	147	88	13.1	5.65	41.6	94	16	15	87	22	12.0	4.9	1.55	5.17	1.04	3.57	45.1	3
1301	0	22	1	2	20.9	0	0	0	0	119	71	15.1	3.76	47.5	150	14	22	48	17	38.2	13.2	0.77	3.70	1.16	2.10	29.6	3
1302	0	50	1	0	NA	0	0	0	0	125	80	12.4	4.98	43.3	220	12	20	82	10	11.5	3.0	2.37	5.54	1.15	3.48	37.6	2
1303	0	61	1	1	25.4	0	0	0	0	115	68	12.3	4.22	42.5	284	11	19	93	12	9.6	15.8	0.49	3.78	1.20	2.33	22.4	0
1304	0	63	2	0	19.3368	0	0	0	0	138	94	12.1	5.47	42.8	220	12	21	79	14	8.7	1.5	0.92	5.44	1.49	3.44	34.5	2
1305	0	71	2	1	19.8646	0	0	0	0	141	85	12.9	4.77	37.8	251	19	30	103	58	7.6	4.0	1.26	3.83	1.12	1.84	42.6	0
1306	0	68	2	1	23.1911	0	1	1	0	135	78	12.3	5.72	45.8	143	45	39	97	42	7.3	2.6	1.04	4.77	1.87	1.77	48.5	3
1307	1	61	2	1	28.5	0	0	0	0	124	70	12.5	4.51	45.5	314	10	20	100	14	9.4	5.9	0.83	5.21	1.52	3.11	37.7	2
1308	0	57	1	2	23.14	0	0	1	2	110	70	13.1	7.71	45.2	209	36	29	143	50	11.5	3.8	1.60	4.43	0.85	2.83	45.6	0
1309	0	63	2	1	23.2434	0	0	0	0	140	66	12.4	4.89	40.3	159	17	24	128	10	10.3	5.2	0.79	3.96	1.48	1.82	41.2	2
1310	0	28	1	2	26.1	1	0	0	2	110	65	12.4	5.23	46.2	257	24	21	88	18	9.1	NA	1.93	6.16	1.01	4.54	37.1	1
1311	0	45	2	1	20.3592	0	0	0	0	106	72	12.2	4.02	38.3	219	11	21	68	21	4.2	2.8	0.79	5.12	1.47	3.03	46.7	0
1312	0	67	2	1	25.8	0	1	0	0	130	80	11.6	6.12	44.2	198	19	24	115	39	10.9	5.6	1.79	5.55	1.18	3.38	51.4	0
1313	0	80	2	0	21.1109	0	1	1	0	149	80	12.6	5.81	36	169	18	27	95	12	8.6	6.3	0.94	5.66	1.59	2.96	46.5	2
1314	0	44	1	1	23.1161	0	0	0	2	128	90	13.1	4.68	45.8	201	22	24	53	22	16.9	3.3	1.97	5.61	1.09	3.87	48.5	1
1315	0	65	1	1	19.9432	0	0	1	0	116	68	13.9	5.04	39.9	140	19	20	53	19	9.5	1.9	1.46	3.42	0.92	2.03	28.7	2
1316	0	90	1	2	17.3134	0	0	0	0	139	76	14.4	7.14	30.7	270	5	6	57	9	6.0	0.8	0.62	3.47	1.05	1.76	33.5	1
1317	0	62	2	1	18.4	0	0	0	0	133	57	12.5	5.1	45.9	124	11	18	62	10	10.6	5.4	1.21	5.41	1.47	3.47	39.2	1
1318	1	43	2	1	26.2	1	0	0	0	130	80	12.0	8.65	40.3	205	30	30	83	24	12.7	4.6	6.06	5.66	0.96	2.27	82.0	2
1319	0	60	1	1	NA	0	0	0	0	120	80	12.7	4.86	47.0	162	32	30	84	24	15.5	5.1	1.60	6.83	1.62	4.45	39.3	0
1320	0	59	1	1	25.9	0	0	1	2	140	90	12.2	5.08	43.3	189	29	29	91	60	8.8	2.4	4.21	5.12	0.92	2.76	42.2	0
1321	0	27	2	2	18.7	0	0	0	0	109	61	13.3	3.96	39.7	150	11	19	54	9	9.3	3.3	0.55	3.33	0.93	1.82	41.5	1
1322	0	59	1	2	27.3	0	0	1	2	102	57	13.2	4.89	42.5	233	54	30	71	28	11.9	1.0	1.01	3.43	1.02	2.03	29.0	0
1323	0	71	2	0	24.7	0	1	0	0	114	51	13.7	5.19	40.8	210	9	26	42	12	16.3	2.0	0.41	5.75	2.33	2.84	40.8	0
1324	0	65	2	1	20.6146	0	0	0	0	120	65	12.0	5.15	46.2	244	10	17	84	16	16.7	3	0.76	5.64	1.34	3.73	33.7	1
1325	1	35	1	2	24.7	1	1	0	0	137	101	13.1	9.76	41.3	128	61	35	91	52	12.7	3.4	1.55	5.30	0.98	3.71	39.4	3
1326	0	76	1	1	29.5525	1	1	1	1	164	100	14.4	7.39	37.9	145	10	13	96	11	10.2	3.0	0.87	4.04	0.96	2.81	29.8	0
1327	0	66	1	1	23.549	0	0	0	2	130	80	13.0	6.43	45.5	121	21	24	176	21	25.3	4.1	1.24	6.10	1.34	4.20	39.4	0
1328	0	74	2	2	18.7	1	1	0	0	129	75	12.3	5.58	38.9	257	14	24	42	18	8.7	3.1	0.89	6.36	2.58	2.76	34.8	1
1329	0	63	1	1	32.5964	0	1	1	0	140	98	12.5	5.30	40.2	198	17	19	83	25	8.4	4.4	1.90	5.22	0.98	3.75	35.3	0
1330	0	51	2	2	25.6312	0	0	0	0	120	83	11.9	4.91	42.6	156	40	32	95	43	10.1	2.5	1.01	5.61	1.73	2.91	52.2	1
1331	0	55	1	2	23.6	1	0	0	2	125	71	12.4	8.32	45.1	188	22	20	80	15	17.8	2.8	0.97	5.18	1.30	3.06	41.9	2
1332	0	65	2	2	30.7574	0	0	1	0	145	70	13.8	5.00	44.0	127	18	22	73	52	12.1	8.2	3.75	5.65	1.06	3.66	52.6	0
1333	1	72	2	1	25.1	1	0	0	0	128	72	12.2	6.37	43.0	110	14	17	70	14	13.2	8.6	1.27	5.84	1.73	3.70	31.5	0
1334	0	66	1	2	22.0317	0	1	0	2	140	80	13.3	4.95	27.1	210	22	56	88	38	7.4	7.6	0.92	1.66	0.41	0.53	50.1	0
1335	0	46	2	2	22.7547	0	0	0	0	96	63	14.1	4.67	35.4	238	19	13	56	18	8.8	1.6	0.62	4.07	0.98	2.75	27.9	1
1336	0	71	1	2	23.8751	1	1	1	0	132	74	12.8	5.37	45.2	246	28	22	86	32	13.5	2.9	2.16	4.95	1.76	1.95	51.8	3
1337	0	13	1	0	20	0	0	0	0	122	76	12.5	4.51	42.1	179	12	20	255	12	8.3	3.1	0.53	3.56	1.57	1.43	35.6	1
1338	0	60	2	1	17.9	0	0	0	0	105	62	12.4	4.6	39.8	208	11	19	58	12	15.8	2.4	0.66	4.71	1.65	2.05	47.5	1
1339	0	25	2	2	19.1	0	0	0	0	123	88	14.8	3.32	36.3	182	26	25	53	29	5.2	4.7	0.91	3.34	0.81	1.87	32.4	2
1340	1	39	1	2	25.9	1	0	0	0	130	74	12.3	6.55	46.9	223	24	22	131	12	8.9	4.8	2.41	6.18	0.88	1.23	37.0	1
1341	0	45	2	1	NA	0	0	0	0	110	70	12.0	5.19	40.9	178	25	28	69	23	8.1	4.3	1.60	5.21	1.19	3.06	41.9	0
1342	0	61	1	0	26.64	0	0	0	0	139	83	13.0	4.89	37.7	192	38	32	83	39	11.1	6.0	0.66	4.79	1.04	2.88	45.8	1
1343	0	68	2	1	19.8896	0	0	0	0	128	74	12.0	4.49	42.1	224	62	52	86	26	12.6	2.5	0.86	4.5	1.38	2.13	59.7	2
1344	0	64	1	1	17.9982	0	0	1	2	130	80	13.4	4.98	39.6	231	12	19	60	12	16.5	3.2	0.55	4.35	1.52	2.04	35.9	0
1345	0	66	1	2	23.86	0	1	1	0	143	70	12.3	5.03	42.9	241	22	24	89	20	9.5	9.8	1.24	5.50	1.15	3.41	53.5	1
1346	0	70	1	0	NA	0	0	0	1	99	58	13.6	5.1	34.5	193	16	24	57	10	9.9	2.3	2.65	4.73	0.58	2.46	55	0
1347	0	89	1	1	18.6258	0	0	0	0	120	80	13.6	5.74	37.8	131	31	34	60	11	7.6	12.6	1.01	5.14	1.17	3.41	37.2	0
1348	0	75	1	1	25.43	0	1	1	0	129	74	13.8	6.10	44.6	133	14	25	73	16	15.2	2.7	1.28	4.71	1.51	2.15	44.9	1
1349	0	64	2	1	25.5588	1	1	0	0	150	96	13.3	5.81	37.3	221	34	25	99	39	8.0	6.7	1.61	4.09	0.86	2.43	44.4	3
1350	0	34	2	1	23.4375	0	0	0	0	130	72	12.0	4.76	46.8	245	15	23	67	14	14.2	2.9	2.09	6.71	1.93	3.94	40.8	0
1351	0	59	2	2	23.8	1	0	0	0	140	78	13.2	7.9	43.9	235	18	21	86	10	27.3	3.8	0.85	5.89	1.99	3.06	33.4	1
1352	0	80	2	1	19.9792	0	0	0	0	122	66	14.5	6.50	43.5	210	17	34	60	32	7.7	3.9	2.17	4.68	1.03	2.22	45.3	0
1353	0	84	1	0	22.3133	0	1	1	0	112	86	13.9	5.73	34.8	142	7	16	68	16	7.8	2.5	0.75	5.00	1.72	2.46	46.5	0
1354	0	70	1	1	22.8269	0	0	0	0	140	80	12.8	5.79	44.4	189	16	31	76	18	10.3	5.3	0.88	5.87	1.83	3.00	45.4	0
1355	0	62	2	1	25.7778	0	1	0	0	150	90	11.6	5.52	46.0	244	19	24	149	27	6.8	5.7	1.47	4.69	1.43	2.09	35.9	0
1356	0	62	2	1	16.9772	0	1	0	0	135	87	12.3	4.37	44.6	250	19	25	84	13	11.7	4.2	0.83	4.65	1.56	2.38	45.1	0
1357	0	62	2	1	20.9	1	0	0	0	128	70	12.1	16.23	36.8	222	13	16	94	25	4.7	9.2	2.62	5.64	1.07	3.49	41.3	2
1358	0	33	1	2	24.0472	0	0	0	0	120	76	13.1	4.01	43.6	194	24	18	67	14	10.3	3.2	1.36	3.73	0.94	2.20	28.8	2
1359	0	29	2	2	19.6	0	0	0	0	126	70	13.6	4.02	42.0	325	5	17	65	11	11.2	1.2	0.80	3.44	1.05	1.89	34.0	0
1360	1	36	1	2	21.7181	0	1	0	0	147	98	12.9	4.87	47.5	233	48	24	75	21	14.4	1.7	1.29	5.20	1.07	2.97	45.6	2
1361	0	58	2	2	20.0	0	1	0	0	131	71	12.0	4.27	42.8	211	19	26	80	22	12.4	3.4	1.38	6.50	1.94	3.57	45.8	0
1362	0	52	1	0	25.0	0	0	0	2	129	79	13.8	5.32	40.3	179	28	24	75	60	9.8	3.2	1.20	4.07	1.16	2.09	27.7	1
1363	0	71	2	0	27.5535	0	1	1	0	129	67	13.9	7.00	36.0	188	15	19	69	39	11.3	1.7	0.73	2.82	0.98	1.30	26.4	3
1364	0	67	2	1	NA	0	0	0	0	141	72	12.8	5.12	43.7	129	12	20	56	24	18.1	4.1	0.89	7.35	1.90	4.44	41.1	2
1365	0	58	2	2	NA	0	0	0	0	128	76	12.6	4.15	42.8	206	10	16	60	16	9.3	4.2	1.38	4.40	1.22	2.45	29.5	2
1366	0	60	2	1	20.56	0	1	0	0	140	77	12.0	4.48	44.1	195	40	47	92	24	7.1	3.5	0.93	5.51	1.61	3.36	38.3	1
1367	0	64	2	1	22.5329	0	1	0	0	147	72	13.6	7.32	42.9	339	23	30	87	32	9.1	5.7	0.55	4.95	1.66	2.53	41.7	2
1368	0	55	2	1	21.1312	0	1	0	0	133	75	13.4	6.5	42.6	212	20	24	71	36	8.4	6.3	1.23	4.64	1.29	2.62	49.6	1
1369	0	58	1	1	21.2222	0	0	0	2	146	80	13.0	5.45	41.3	180	16	20	83	24	8.4	6.6	0.74	4.05	1.53	2.06	30.7	1
1370	0	51	2	0	NA	0	0	0	0	120	79	12.1	4.60	40.6	324	12	18	67	16	8.7	1.4	1.24	5.35	1.54	2.81	36.9	2
1371	0	37	1	1	27.55	0	0	0	0	128	81	12.8	4.80	43.7	166	44	27	77	24	17.7	5.9	1.51	4.85	1.44	2.81	33.6	2
1372	0	24	1	2	22.5816	0	0	0	2	125	80	13.1	4.90	45.0	221	18	36	81	26	10.0	3.6	0.99	4.45	1.04	2.76	38.7	2
1373	0	67	2	1	25.7778	1	1	0	0	126	78	12.9	5.78	42.3	180	31	29	53	40	7.5	5.3	1.50	4.58	1.26	2.34	58.5	1
1374	0	64	2	0	15.6316	0	0	0	0	125	73	12.2	3.95	34.9	218	16	16	87	18	8.0	5.5	1.06	4.76	1.36	2.80	32.8	0
1375	0	35	1	1	24.0506	0	0	0	0	122	84	13.8	3.86	40.8	211	11	15	73	15	11.1	3.6	0.82	3.91	1.11	2.37	59.4	0
1376	0	63	2	1	19.9068	0	0	0	0	129	73	11.6	3.95	43.8	289	12	21	65	32	10.2	2.7	2.28	7.44	1.17	5.22	48.2	0
1377	0	50	2	1	20.4562	0	0	0	0	152	91	12.9	4.38	41.9	206	6	12	37	7	9.2	0.8	0.85	5.51	1.81	2.97	40.6	2
1378	0	59	2	0	17.865	0	0	0	0	146	81	12.5	4.06	42.1	181	22	23	103	61	4.6	6.6	1.70	4.93	1.32	2.21	51.8	1
1379	0	50	2	1	NA	0	0	0	0	120	79	12.2	4.7	43.6	138	55	58	92	22	10.2	2.7	1.57	8.49	1.58	4.99	61.1	1
1380	0	56	2	1	21.71	0	0	0	0	116	70	12.0	4.21	44.0	235	18	34	104	21	12.5	6.6	0.68	5.62	1.72	3.35	47.5	2
1381	0	54	1	1	21.9685	0	0	0	0	128	76	13.0	5.01	43.8	236	14	18	48	9	14.6	2.1	0.64	5.06	1.48	2.62	36.9	1
1382	0	16	2	1	23.3	0	0	0	0	128	72	13.2	4.87	44.9	343	3	20	69	10	14.5	1.2	1.01	3.77	1.12	2.07	30.6	1
1383	0	31	2	1	17.6254	0	0	0	2	133	99	12.6	4.50	48.7	165	18	26	58	10	11.4	NA	0.63	5.50	1.97	2.36	56.2	2
1384	0	59	2	0	20.8	0	0	0	0	117	57	12.6	5.03	43.8	196	9	18	94	44	7.1	5.8	1.06	4.78	1.22	3.13	29.1	1
1385	1	65	2	0	26.0262	0	0	1	0	105	75	12.6	9.78	39.1	195	34	25	83	43	9.0	4.1	3.96	5.20	0.75	2.75	55.5	1
1386	0	66	1	1	28.9062	1	1	1	0	120	70	12.5	7.10	39.2	175	21	23	64	90	7.6	5.2	0.92	3.61	1.50	1.37	33.6	0
1387	0	60	2	1	23.4106	0	0	0	0	134	86	13.1	6	43.4	231	10	18	91	15	14.1	0.9	0.98	5.72	1.46	3.37	49.7	2
1388	0	62	1	2	22.8624	0	0	1	2	140	83	12.9	4.71	39.0	331	12	17	88	18	6.6	2.8	1.65	4.95	0.89	3.11	41.9	2
1389	0	39	2	1	NA	0	0	0	0	135	95	11.6	5.30	46.4	187	23	29	97	61	11.4	NA	3.15	4.36	0.75	2.18	NA	2
1390	0	20	2	2	17.2385	0	0	0	0	114	78	14.1	4.22	41.2	143	12	18	58	8	11.8	3.5	0.62	4.51	1.32	2.64	35.1	1
1391	0	67	2	1	20.4046	0	0	0	0	136	89	12.5	4.98	41.8	243	24	28	98	11	40.7	4.3	0.59	5.16	1.93	2.69	34.5	0
1392	0	46	1	1	25.4	1	0	0	0	130	80	12.3	7.46	43.3	200	26	22	82	49	9.2	2.7	2.03	5.54	1.23	3.49	41.1	2
1393	0	69	1	1	25.3	0	1	0	0	125	76	12.8	5.09	41.7	86	31	27	112	41	18.0	3.1	1.55	6.29	1.11	3.82	51.2	0
1394	0	48	2	1	30	1	1	1	0	145	80	12.5	10.31	36.9	373	29	22	74	17	10.3	3.4	1.54	5.89	1.05	3.43	50.4	1
1395	0	44	1	1	26.6794	0	0	0	2	124	72	13.6	4.63	41.0	194	6	17	70	15	10.9	2.2	1.20	4.23	1.21	2.39	32.1	0
1396	0	61	1	1	24.3141	0	1	1	2	116	80	12.4	4.63	36.4	252	55	34	122	64	10.1	5.0	1.78	3.48	0.64	2.16	37.7	0
1397	0	60	2	1	20.6149	0	0	0	0	120	78	12.7	5.71	38.6	142	11	18	54	13	11.0	2.6	0.66	5.61	1.85	3.24	29.2	1
1398	0	75	1	2	20.2848	0	0	1	0	132	83	13.5	4.51	41.0	215	23	21	92	20	13.1	1.8	1.16	5.14	1.04	3.19	43.6	1
1399	0	45	2	0	31.6	1	0	0	0	144	89	12.7	9.48	42.3	177	18	21	74	20	5.4	19.9	3.65	4.26	0.66	2.89	43.4	0
1400	1	49	2	2	31.2	0	1	0	0	160	110	12.4	5.91	41.7	348	49	31	61	34	22.7	1.8	5.79	7.00	1.14	3.89	63.0	0
1401	1	62	1	1	26.3	0	0	0	1	134	81	13.7	5.79	46.6	159	20	24	68	40	17.4	12.9	1.37	5.06	1.18	3.42	32.5	3
1402	0	30	1	2	NA	0	1	0	0	140	96	13.0	4.56	43.2	120	18	19	84	26	11.9	3.3	0.51	4.17	1.34	2.34	27.4	0
1403	0	40	2	1	NA	0	0	0	0	107	71	12.7	4.50	42.0	121	15	18	57	22	8.6	2.1	0.53	3.96	1.31	1.90	46.9	2
1404	0	67	2	1	25.0888	1	1	0	0	115	62	12.3	4.68	41.4	165	18	21	61	17	7.3	4.4	1.63	3.91	1.28	1.91	38.5	0
1405	0	77	1	0	22.1623	1	1	0	2	169	82	12.2	10.56	29.1	170	11	15	76	18	6.2	4.3	0.72	4.28	0.98	2.60	36.6	3
1406	0	23	1	1	22.6484	0	0	0	0	141	81	13.2	3.60	46.7	204	13	27	63	13	9.5	3.6	0.79	2.94	0.96	1.21	27.0	0
1407	0	73	2	1	25.8065	1	1	1	0	146	70	12.2	15.80	41.9	241	13	17	144	14	8.7	3.0	1.65	6.82	1.30	4.22	53.5	0
1408	0	62	1	2	NA	0	0	0	2	113	69	12.9	5	43.8	224	17	22	70	27	12.0	1.6	1.15	5.14	1.93	2.59	35.4	1
1409	0	64	2	1	24.2188	0	0	0	0	138	74	11.9	5.29	43.4	262	14	21	64	16	6.9	1.4	1.33	4.52	1.38	2.28	31.7	0
1410	0	24	1	2	26.9071	0	0	0	0	112	79	13.7	4.61	47.1	171	24	22	74	25	15.9	1.8	1.11	2.99	0.83	1.35	37.4	2
1411	1	49	2	0	28.6	1	1	0	0	140	90	11.8	7.24	44.8	139	20	20	77	49	9.3	2.5	1.22	5.48	1.38	3.09	44.2	1
1412	0	51	2	1	25.39	0	0	0	0	100	72	12.0	4.71	39.1	305	28	27	90	17	4.2	3.4	1.82	2.61	0.70	1.18	36.8	0
1413	0	64	1	0	26.8794	1	1	0	2	128	78	13.5	5.03	45.7	112	35	20	85	33	12.6	4.2	1.17	4.48	0.85	3.27	31.4	2
1414	0	27	2	1	20.5	0	0	0	0	98	59	13.0	3.51	43.8	270	11	21	31	9	9.3	3.7	0.83	4.18	1.36	2.13	36.8	1
1415	0	32	2	2	20.7396	0	0	0	0	118	80	13.3	4.66	42.0	230	12	17	67	9	10.5	2.8	1.35	4.79	1.18	2.71	48.4	0
1416	0	79	2	1	19.2234	1	1	1	0	178	80	12.5	5.70	34.1	182	17	19	110	64	4.5	3.0	1.21	6.68	1.75	3.26	51.9	2
1417	0	45	2	0	NA	0	0	0	0	109	77	13.3	5.13	44	194	2	16	45	11	7.5	1.8	1.6	5.54	1.53	3.07	42.9	1
1418	0	60	2	1	22.7	0	0	0	0	115	67	13.3	4.21	41.8	182	17	21	85	33	12.9	2.7	1.22	5.14	1.40	2.74	28.1	0
1419	0	59	2	1	25.9	0	0	0	0	110	75	13.5	4.88	42.5	263	29	23	91	25	14.2	6.7	0.75	4.35	1.44	2.29	34.7	1
1420	0	60	2	1	20.7008	0	0	0	0	117	72	13.1	5.56	41.5	289	15	18	91	21	11.7	3.7	1.29	6.58	1.71	3.59	49.1	2
1421	0	80	2	1	23.4982	0	1	1	0	157	95	12.8	5	38.2	192	8	16	49	13	8.5	3.9	1.05	4.1	1.33	1.84	35.2	0
1422	0	27	1	1	18.3819	0	0	0	0	137	71	14.3	4.49	46.7	183	18	20	94	20	7.9	2.7	0.63	3.27	0.85	1.94	27.4	1
1423	0	40	1	1	26.8459	0	0	0	0	123	88	12.3	5.51	42.8	282	25	27	91	42	9.4	3.5	2.03	6.10	0.95	3.94	54.1	0
1424	0	68	1	2	18.3	0	1	0	0	124	70	12.8	4.89	42	199	14	21	82	38	11.9	2	0.71	5.05	1.4	2.63	45.8	1
1425	0	44	2	0	26.3064	0	0	0	0	126	86	12.0	6.31	43.2	178	25	18	72	23	10.6	4.2	6.24	4.96	0.78	1.55	94.1	2
1426	0	18	2	1	NA	0	0	0	0	101	60	13.0	4.62	46.8	250	13	16	100	17	9.9	3.3	1.04	4.01	0.95	2.55	42.5	0
1427	0	29	2	2	20.8133	0	0	0	0	118	76	13.4	4.79	32.9	331	13	20	40	10	9.8	2.5	0.59	1.55	0.65	0.41	32.5	1
1428	0	49	2	2	NA	1	0	0	0	112	81	12.0	5.36	47.7	199	22	26	44	16	10.0	3.0	8.05	1.45	4.92	1.76	40.2	1
1429	0	37	1	2	19.4615	0	0	0	0	134	97	13.0	4.37	42.9	192	14	19	62	17	9.2	1.1	1.49	5.05	0.93	3.61	35.6	2
1430	0	57	2	1	23.8087	0	0	1	0	155	98	13.2	5.79	43.0	187	17	25	72	11	12.2	3.8	0.73	4.46	1.02	2.58	36.6	0
1431	0	61	2	0	NA	0	1	0	0	130	75	13.0	4.47	41.8	220	16	22	92	30	11.7	3.1	1.25	4.51	0.98	2.72	36.0	1
1432	0	65	2	1	23.7088	0	0	0	0	100	80	13.1	4.11	39.2	181	12	14	65	24	8.9	3.5	2.10	5.20	1.20	3.22	41.4	1
1433	0	79	1	1	19.9432	0	0	1	1	145	78	13.4	4.65	40.3	95	29	24	63	21	11.5	6.5	0.83	4.53	1.29	2.48	41.5	0
1434	0	64	1	1	26.3958	0	1	0	0	160	101	13.6	4.14	46.0	146	15	21	74	11	14.2	1.6	1.14	6.15	1.44	4.10	36.9	1
1435	0	69	1	0	24.2031	0	0	0	0	138	78	12.1	4.91	43.4	200	14	20	69	33	11.6	1.1	5.59	5.15	1.02	1.79	56.8	2
1436	0	58	2	1	NA	0	0	0	0	135	86	12.5	7.73	43.3	227	16	20	134	14	12.2	13.8	1.22	6.10	1.67	3.38	52.8	2
1437	0	76	1	1	21.4844	0	1	1	0	150	77	13.5	4.25	40.3	200	19	24	74	14	8.6	1.8	0.58	3.24	1.50	1.16	20.6	1
1438	0	25	1	2	26.544	0	0	0	2	125	80	12.8	7.90	45.4	319	8	12	99	22	8.1	4.0	1.52	3.86	1.13	2.23	35.9	0
1439	0	83	1	1	29.2969	0	1	0	1	158	90	12.9	4.76	40.3	85	20	29	91	24	5.4	10.9	3.15	3.76	1.00	1.91	34.4	2
1440	0	58	1	2	20.5465	1	0	0	0	137	74	12.0	6.60	43.5	191	9	15	106	13	11.3	1.5	3.60	4.72	0.93	2.57	41.5	2
1441	0	39	1	1	22.2695	0	0	0	2	124	79	12.7	5.36	47.0	179	30	25	89	18	11.2	2.4	0.94	6.36	1.84	3.42	44.0	0
1442	0	15	1	1	25.4835	0	0	0	0	127	78	13.3	4.51	41.6	180	4	13	212	19	7.7	1.8	1.17	3.58	1.17	1.82	36.5	1
1443	0	50	2	1	16	0	0	0	0	107	74	13.5	4.18	41.9	219	14	23	69	14	15.1	1.5	0.93	4.78	1.49	2.76	35.7	3
1444	0	49	2	0	23.769	0	0	0	0	112	75	12.2	4.09	41.7	288	20	23	50	13	11.9	1.4	1.49	4.92	1.30	2.87	32.6	2
1445	0	51	1	2	23.9828	0	0	0	0	112	75	12.8	4.98	41.7	140	13	18	51	31	17.4	4.6	1.64	4.53	1.06	2.85	32.9	2
1446	0	50	1	1	24.8486	0	1	0	0	138	92	12.4	7.48	46.6	249	37	20	97	111	10.8	6.2	1.78	6.79	1.48	3.90	55.7	0
1447	0	69	1	2	24.2723	1	1	0	2	154	86	13.4	7.07	46.4	283	5	18	77	15	22.7	4.7	2.04	4.89	1.13	2.37	45.4	1
1448	0	62	2	1	19.576	0	0	0	0	106	82	13.2	6	42.5	169	15	29	91	10	10.3	1	0.5	4.48	1.77	2.1	41	2
1449	0	22	2	2	23.9023	0	0	0	0	100	73	12.6	4.64	45.0	291	31	23	80	19	11.7	4.9	0.82	4.46	1.38	2.60	37.6	0
1450	0	56	2	1	21.7119	0	0	0	0	130	80	12.6	4.45	38.3	175	24	21	73	49	10.4	8.7	0.81	4.32	1.42	2.43	26.5	3
1451	0	68	1	0	23.34	0	1	0	0	126	74	14.0	4.86	40.0	177	75	66	91	32	25.7	37.4	0.98	6.54	1.79	3.44	54.4	2
1452	0	53	1	0	24.5	1	0	0	2	110	72	14.2	11.47	39.7	301	511	224	65	43	10.1	18.1	1.04	3.61	0.88	1.89	43.4	0
1453	0	57	1	1	22.0386	0	0	0	0	138	86	12.0	6.53	46.3	193	21	25	92	27	6.1	3.6	0.46	3.96	1.37	1.90	32.3	2
1454	0	57	2	2	20.329	0	0	0	0	104	66	13.3	4.01	40.6	269	13	21	54	22	16.3	3.3	2.27	4.89	1.03	2.45	54.7	1
1455	1	38	1	2	27.6	0	0	0	2	142	83	12.1	4.78	44.5	158	54	32	117	126	9.6	18.5	5.16	5.06	0.93	2.32	66.9	1
1456	0	74	1	1	20.0892	0	0	0	0	128	81	14.5	4.73	40.4	118	12	19	70	18	21.5	9.2	1.27	3.88	0.79	2.36	38.4	0
1457	0	55	1	1	23.1405	0	0	0	2	140	87	11.6	3.92	43.8	264	24	20	140	147	8.8	5.4	2.50	5.86	0.97	3.56	45.5	2
1458	0	76	2	1	NA	0	1	0	0	145	62	13.4	4.54	40.3	152	11	16	81	11	8.8	4.7	1.44	4.22	1.68	1.85	35.2	0
1459	0	50	2	1	21.8663	0	0	0	0	125	70	14.0	4.17	39.3	80	17	26	70	5	51.3	9.8	1.00	1.98	0.68	0.75	36.6	1
1460	0	33	2	2	17.8324	0	0	0	0	111	62	12.8	4.35	46.9	215	10	16	78	11	17.6	12.5	0.77	4.84	1.70	2.31	46.8	3
1461	0	73	1	1	23.1473	1	1	0	0	173	97	14.3	7.03	35.7	145	55	34	368	27	11.6	13.3	1.00	6.47	1.83	4.27	42.7	2
1462	0	30	1	2	23.5059	0	0	0	0	129	81	14.8	4.58	38.2	157	11	14	50	10	12.2	5.1	0.51	3.78	0.83	2.12	35.0	1
1463	0	58	2	1	17.8372	0	1	0	0	147	91	12.6	5.26	41.7	227	7	13	111	11	11.8	16.9	1.28	4.63	1.01	2.57	56.4	0
1464	0	80	2	0	19.9762	0	1	0	0	139	70	13.6	6.35	34.0	266	6	18	84	10	7.0	1.1	1.35	3.68	0.76	1.98	30.2	2
1465	0	63	2	1	24.6094	0	0	1	0	123	80	13.8	NA	44.5	276	19	17	76	21	8.7	1.1	1.16	3.63	0.91	2.23	26.6	0
1466	0	81	1	0	24.0796	1	1	1	0	140	80	12.7	9.60	40.9	272	31	46	63	25	15.2	6.5	1.25	3.58	1.08	1.70	26.8	1
1467	0	69	2	1	20.7087	0	0	0	0	151	71	13.6	6.10	44.9	306	10	16	113	29	17.9	3.1	0.97	4.33	1.32	2.00	58.0	2
1468	0	57	2	1	17.5522	0	0	0	0	127	70	12.3	4.61	46.3	197	12	19	61	23	10.5	0.9	0.81	7.4	1.55	4.53	37.8	2
1469	0	37	2	1	19.7	0	0	0	0	114	73	12.2	4.89	46.7	205	19	23	50	14	14.0	3.4	1.22	5.57	1.30	3.23	49.7	2
1470	0	63	1	0	21.26	0	0	0	1	102	63	14.0	5.69	42.7	183	30	29	127	44	12.2	17.9	4.24	5.30	0.90	2.25	63.0	0
1471	0	70	1	1	23.5808	0	1	1	2	171	71	11.5	6.15	41.9	202	25	23	83	42	7.0	2.0	1.64	6.31	1.33	4.13	43.1	1
1472	0	43	2	2	21.1	0	0	0	0	106	71	13.2	4.31	42.2	222	15	24	70	13	8.2	3.1	0.76	2.93	1.09	1.32	46.3	1
1473	0	43	1	1	19.6113	0	0	0	0	110	60	12.5	4.45	44	178	16	21	78	19	12.3	1.1	0.68	3.81	1.14	2.33	22.3	2
1474	0	64	1	0	27.5	0	0	0	0	128	70	12.5	6.34	43.4	214	20	21	109	27	16.2	18.5	2.92	6.85	1.21	3.69	55.8	1
1475	0	51	2	0	22.9	0	0	0	0	131	70	12.9	4.76	44.1	214	33	28	80	16	9.9	1.1	1.25	4.43	1.21	2.71	40.2	2
1476	0	43	2	1	21.3034	0	0	0	0	116	81	12.4	4.68	43.9	318	21	33	81	13	13.8	3.4	0.82	4.57	1.31	2.80	29.6	2
1477	0	76	1	0	22.8176	1	1	0	0	146	61	14.6	8.57	42.7	148	25	21	68	15	15.3	5.0	0.57	5.65	1.69	2.95	57.2	1
1478	0	79	2	0	19.1746	1	1	1	0	130	70	12.3	5.30	43.6	152	15	26	73	26	7.7	6.7	0.72	3.64	1.23	1.60	35.7	1
1479	0	58	1	1	23.8751	0	1	1	0	130	70	12.0	5.48	43.0	168	59	33	74	32	9.1	NA	1.65	2.96	0.90	1.57	25.2	0
1480	0	42	2	1	NA	0	0	0	0	130	80	12.2	5.45	38.8	354	14	15	41	8	7.7	2.6	1.01	3.38	0.98	1.71	34.9	0
1481	0	65	2	0	NA	0	1	0	0	140	80	12.5	5.59	38.6	153	17	20	68	22	11.8	2.9	0.75	3.31	1.72	1.10	33.0	1
1482	0	47	1	1	21.7963	0	0	0	0	131	76	13.4	4.75	44.5	163	18	22	48	19	11.0	6.2	1.02	4.79	1.23	3.09	29.1	0
1483	0	34	2	1	21.6	0	0	0	0	103	65	13.2	4.68	45.6	201	7	13	48	9	16.6	5.4	0.58	4.42	1.54	2.02	39.8	1
1484	0	70	2	2	25.555	1	1	0	0	121	81	14.2	7.17	44.6	188	13	15	97	13	17.6	7.2	1.08	4.51	1.29	2.38	33.6	0
1485	0	57	2	1	25.5618	0	1	0	0	150	90	12.5	5.77	39	192	15	12	62	38	6.9	3.4	2.76	5.5	1.29	3.36	45.6	3
1486	0	50	2	0	NA	0	0	0	0	130	80	13.1	NA	40.8	198	10	13	81	12	5.2	25.2	0.81	4.59	1.07	3.02	26.0	0
1487	0	61	1	2	22.6215	0	0	0	0	125	69	13.3	5.23	40.7	137	20	18	61	55	5.7	5.9	1.07	3.98	1.05	2.48	24.8	1
1488	0	65	1	2	21.0353	0	0	1	0	118	85	12.6	4.96	44.3	111	25	25	67	20	13.1	4.4	1.09	5.07	1.36	3.28	32.4	0
1489	0	62	1	1	19.0242	0	0	0	2	149	89	12.3	4.62	37.8	156	27	27	80	17	6.3	5.7	1.51	4.35	1.01	2.78	37.1	2
1490	0	64	2	0	21.6197	0	0	0	0	120	91	11.4	4.92	42.7	241	14	14	120	31	8.1	2.8	1.13	5.99	1.43	3.94	37.7	0
1491	0	29	1	2	20.9386	0	0	0	2	112	70	12.2	4.63	42.5	281	39	31	91	25	5.1	9.2	0.89	3.20	1.42	1.11	37.7	0
1492	0	58	1	1	19.42	0	0	1	2	112	84	12.0	4.58	41.2	178	24	20	74	19	11.3	3.2	1.41	4.87	1.19	3.11	31.5	1
1493	0	34	2	1	NA	0	0	0	0	111	67	12.9	4.75	46.5	206	17	17	60	10	11.1	3.1	0.71	4.28	1.47	2.25	43.6	0
1494	0	28	1	2	25.43	0	0	0	0	129	94	13.1	5.35	47.6	220	37	32	87	37	10.1	0.7	3.29	5.54	1.03	3.43	40.8	0
1495	0	73	1	2	22.5981	0	0	0	0	126	68	13.8	5.00	42.1	180	23	22	93	63	13.2	3.6	1.58	4.45	0.96	2.87	30.6	0
1496	0	72	2	1	NA	1	0	1	0	146	70	12.4	8.39	41.4	242	10	14	91	28	12.3	5.4	1.56	5.30	1.48	2.62	49.6	2
1497	0	62	1	1	NA	1	0	0	2	124	70	12.6	8.66	46.8	211	32	21	88	18	19.5	1.9	0.82	4.62	1.34	2.73	32.5	1
1498	0	68	1	2	23.8844	0	1	0	0	161	72	12.4	4.24	43.6	208	18	18	74	20	8.8	8.9	0.90	4.16	1.10	2.77	26.4	2
1499	0	75	1	1	19.7955	0	0	0	1	140	69	13.4	4.18	39.5	121	21	34	97	13	8.7	22.1	0.75	4.31	1.16	2.78	28.6	0
1500	0	22	2	0	23.9032	0	0	0	0	135	85	12.8	4.28	44.1	251	17	32	53	19	9.3	9.8	0.76	4.74	1.42	2.14	49.1	1
1501	0	71	2	0	NA	0	0	0	0	117	69	13.8	5.16	43.5	238	13	48	45	16	27.9	4.6	1.63	2.88	0.67	1.42	36.7	2
1502	0	59	2	1	23.7	0	0	0	0	124	81	13.4	5.07	42.6	205	7	18	74	5	6.0	4.7	1.25	4.80	1.16	2.42	61.6	1
1503	0	58	2	0	19.2234	0	0	0	0	120	81	12.7	4.54	43.9	178	24	55	64	16	6.8	1.2	1.83	7.42	0.94	5.20	52.7	0
1504	0	32	1	1	29.4752	0	0	0	0	108	64	12.5	4.45	44.1	210	40	24	43	26	10.6	13.3	1.33	4.89	0.97	3.38	46.0	1
1505	0	62	1	0	20.75	0	1	0	0	132	68	14.2	4.32	43.5	217	23	31	125	41	17.5	4.2	0.88	2.94	1.39	0.54	68.1	0
1506	0	61	2	2	21.6311	0	0	0	0	118	50	13.5	4.96	39.1	177	24	25	57	12	10.6	1.1	0.55	3.44	1.52	1.44	45.6	3
1507	0	33	1	2	29.5	0	0	0	2	108	74	13.3	4.45	45.1	381	32	19	68	147	14.9	2	1.15	4.34	1.17	2.73	34.9	2
1508	0	70	1	2	20.7335	1	0	0	0	137	78	12.4	7.82	42	225	16	17	84	21	13.9	2.6	0.97	5.35	1.32	3.57	34.2	1
1509	0	76	2	2	20.9566	0	1	1	0	134	63	12.5	4.59	44.4	237	25	31	94	19	12.1	4.4	0.68	5.36	1.23	3.32	52.8	0
1510	0	61	1	2	22.8289	1	1	0	0	128	80	13.2	6	44.3	142	21	20	52	18	17.6	11.9	0.83	3.42	0.95	2.14	25.9	1
1511	0	53	1	2	19.776	0	0	0	1	114	76	12.7	6.05	46.8	229	29	20	50	40	12.4	5.6	0.86	5.67	1.57	3.68	43.7	2
1512	0	58	2	1	17.3034	0	0	0	0	108	70	11.8	5.25	44.4	191	16	15	98	15	13.7	10.4	1.25	4.95	1.46	2.41	49.8	2
1513	0	68	2	0	19.3442	0	0	1	0	119	75	13.0	5.9	41.4	198	15	19	68	11	8.3	2.2	0.75	5.69	2.13	2.59	48.4	2
1514	0	68	1	2	26	0	0	0	0	147	88	13.6	6.61	45.9	202	26	20	52	12	14.9	6.2	0.63	4.77	1.64	2.52	34.8	2
1515	0	59	1	1	18.0076	0	0	0	2	131	75	13.1	4.16	43.2	295	16	23	69	24	8.1	10.6	1.13	5.47	1.65	3.37	33.0	2
1516	0	21	2	2	NA	0	0	0	0	111	88	14.4	4.25	42.0	139	8	15	58	14	7.7	8.7	1.01	3.64	0.79	2.42	32.1	1
1517	0	64	2	0	24.1415	0	0	0	0	129	78	12.4	5.06	42.3	181	17	26	78	18	13.8	NA	2.34	7.19	1.30	4.83	NA	0
1518	0	24	2	1	22.3	0	0	0	0	101	65	12.5	4.46	40.1	236	12	17	48	23	6.6	5.5	0.74	3.20	0.92	1.84	37.1	1
1519	0	52	2	0	16.7002	0	0	0	0	106	70	12.2	4.92	45.0	195	17	13	54	20	7.3	3.5	0.72	4.58	1.90	2.02	49.3	3
1520	1	53	1	2	29.4118	0	1	0	2	157	110	12.6	NA	44.8	196	26	15	129	32	5.5	0.7	1.05	4.61	1.04	3.43	34.7	2
1521	0	46	1	2	25.0386	0	0	0	0	130	80	12.6	4.73	41.3	206	16	19	78	17	10.0	4.8	2.03	4.46	1.13	2.53	39.6	3
1522	0	51	2	1	27.2	0	0	0	0	154	86	13.3	5.03	44.1	247	18	20	87	13	5.2	11.3	1.68	4.29	1.23	2.22	39.6	3
1523	0	36	1	1	24.1	0	0	0	2	117	74	11.9	5.30	43.9	288	25	20	70	22	6.3	2.1	1.22	4.33	1.00	3.00	27.0	2
1524	0	50	2	1	21.7778	0	0	0	0	132	80	12.1	4.93	41.7	260	10	16	105	10	8.9	4.0	1.40	4.52	1.11	2.67	32.1	0
1525	1	60	2	1	NA	0	0	1	0	118	70	12.7	6.08	44.3	247	19	23	101	17	12.2	2.9	2.24	5.28	1.05	3.17	51.7	3
1526	0	30	2	2	NA	0	0	0	0	120	80	13.0	6.41	42.0	145	17	16	76	15	6.9	4.3	0.49	4.87	1.49	2.55	45.7	0
1527	0	43	2	1	22.2993	0	0	0	0	136	90	13.1	4.26	46.8	154	20	20	79	19	10.5	2.3	1.29	4.75	1.15	2.82	46.3	0
1528	0	73	2	1	18.7054	0	0	1	0	120	62	13.4	5.1	37.3	182	21	23	57	11	11.1	3.7	0.95	4.12	1.4	1.57	49.8	1
1529	0	60	2	1	22.74	0	0	0	0	93	68	12.5	3.89	36.7	163	9	17	68	9	8.5	8.5	0.84	3.67	1.15	1.71	47.7	0
1530	1	55	2	1	25	1	0	0	0	132	80	12.4	7.52	42.4	259	24	17	87	27	9.0	6.1	3.41	5.23	1.07	3.20	41.5	3
1531	0	63	2	1	20	0	0	1	0	120	60	14.2	5.73	43.0	189	10	14	47	10	15.4	3.1	0.39	4.20	1.28	2.33	40.6	0
1532	0	71	1	2	NA	1	1	1	0	136	74	12.7	9.32	41.8	189	8	20	64	23	7.7	2.4	1.98	3.91	0.95	1.82	39.9	2
1533	1	52	1	1	26.5625	1	0	0	0	112	76	13.5	5.43	43.8	130	9	16	130	45	20.3	9.0	1.36	5.02	0.97	3.46	40.7	0
1534	0	57	2	1	25.3906	0	0	0	0	124	73	12.2	4.69	46.3	206	24	15	67	16	9.0	5.0	0.47	7.03	1.92	4.74	40.0	2
1535	1	36	1	2	31	0	0	0	0	114	79	12.3	4.74	47.7	130	74	38	82	29	11.7	8.5	4.14	4.71	0.84	2.57	57.8	0
1536	0	69	2	1	NA	1	0	0	0	144	74	12.2	8.66	44.6	210	15	28	57	12	9.4	5.2	0.84	6.17	2.38	2.97	38.8	1
1537	0	50	2	2	NA	0	1	0	0	130	100	11.9	4.24	41.5	165	19	17	76	33	8.9	4.5	4.83	6.07	1.15	1.21	108.6	1
1538	0	70	1	1	22.6562	1	1	1	0	170	90	13.0	10.01	43.5	117	14	21	88	23	10.4	5.5	2.43	4.78	0.94	2.62	37.8	0
1539	1	62	1	1	24.4898	0	1	1	2	197	110	12.4	5.33	40.6	139	33	23	63	27	6.2	12.9	3.41	5.04	0.87	3.51	39.7	1
1540	0	76	2	2	25.04	0	1	0	0	126	78	12.3	5.85	43.2	224	13	19	68	16	10.5	2.8	1.07	5.79	1.36	4.16	33.3	0
1541	0	72	1	2	27.5482	1	1	1	1	130	65	13.3	6.90	41.5	109	11	20	58	16	7.6	2.9	1.05	3.52	1.38	1.42	29.2	0
1542	0	61	1	1	21.65	0	0	1	1	120	70	12.7	4.08	49.1	151	25	23	103	17	12.6	2.6	0.91	3.27	1.13	1.61	28.4	2
1543	0	71	2	0	23.81	0	0	0	0	130	70	12.9	4.78	31.9	693	16	18	104	12	2.9	3.4	0.96	4.38	1.36	2.59	30.7	1
1544	0	76	1	1	30.0781	1	1	1	2	140	86	11.9	10.38	40.2	192	23	22	43	19	11.4	3.0	1.25	5.08	1.19	3.16	38.4	2
1545	0	53	1	1	23.9158	1	0	1	0	117	73	12.9	7.96	46.7	190	17	20	84	25	16.6	2.3	0.74	4.07	0.83	2.92	26.4	1
1546	0	72	1	2	25.2092	0	1	1	0	143	78	12.7	4.78	45.6	148	28	23	48	21	9.6	2.6	0.66	2.95	1.22	1.33	28.8	1
1547	0	68	2	1	24.5268	0	0	0	0	124	82	13.6	6.90	43.2	148	14	19	105	19	9.8	2.4	1.61	4.21	1.42	1.57	45.4	0
1548	1	73	1	1	22.2291	0	0	0	2	130	70	12.2	4.93	41.5	169	13	19	81	19	3.8	2.8	0.92	3.62	0.80	2.41	27.8	3
1549	0	65	2	1	24.2188	0	0	1	0	130	90	13.9	5.68	43.3	152	11	19	97	13	32.0	0.5	1.34	3.42	1.23	1.71	33.6	0
1550	0	74	2	0	23.7966	0	1	0	2	117	84	13.9	5.51	38.3	134	38	78	77	21	13.1	11.3	1.84	3.76	0.56	2.58	43.9	1
1551	0	65	1	1	26.5731	0	1	1	2	124	68	13.5	6.28	38.3	194	13	16	69	23	7.5	3.8	3.19	4.01	1.00	2.28	38.2	0
1552	1	46	2	1	26.8	1	0	0	0	151	94	12.8	10.30	44.0	146	54	30	79	25	15.0	7.6	4.05	6.54	1.00	2.94	46.2	2
1553	0	68	2	0	23.1	0	0	0	0	146	78	12.8	4.78	42.3	155	13	23	77	12	16.4	5.8	1.09	5.01	2.02	1.99	54.3	0
1554	0	64	2	1	19.8991	0	1	1	0	121	80	12.9	4.97	43.6	215	15	23	82	22	9.7	9.6	2.89	5.21	1.28	2.75	45.6	0
1555	0	40	1	1	22.5689	0	0	0	0	128	80	12.8	5.19	44.7	145	27	21	82	43	20.2	1.1	3.25	4.55	1.13	1.81	46.5	0
1556	0	65	1	1	23.3377	0	0	0	1	109	73	12.9	6.12	44.4	235	9	14	45	26	10.5	1.7	1.28	3.91	1.29	2.01	28.5	2
1557	1	60	2	1	25.3906	0	1	0	0	127	72	13.1	NA	41.9	135	28	23	83	30	8.3	3.2	1.16	5.29	1.24	3.94	41.7	2
1558	1	57	1	2	29.2304	0	1	0	0	141	92	12.6	5.91	47.8	159	57	29	126	281	12.8	2.3	8.35	5.46	0.96	2.15	64.5	2
1559	0	69	2	1	23.9682	0	0	0	0	121	90	12.6	4.48	42.7	353	12	21	83	10	6.8	6.3	1.19	5.53	1.35	3.62	40.0	2
1560	0	45	1	1	19.5	1	0	0	0	120	83	13.6	5.09	45.6	180	11	18	55	17	8.7	NA	1.03	5.00	1.13	3.21	38.6	2
1561	0	86	2	2	21.6413	0	1	1	0	156	74	13.3	4.85	37.9	171	9	18	49	13	12.0	9.0	0.82	4.72	1.67	2.43	34.5	1
1562	0	58	1	0	31.8	0	0	0	2	103	64	14.0	4.73	39.0	343	22	28	76	183	16.8	75.8	0.82	3.69	1.76	1.45	36.5	1
1563	1	62	2	1	24.9	0	1	0	0	155	94	12.7	5.52	38.7	149	21	23	88	16	11.1	1.2	1.77	4.41	1.08	2.64	40.3	0
1564	0	66	1	2	27.7	1	1	0	0	153	78	12.8	5.69	42.8	107	10	17	50	14	8.9	3.2	0.83	4.40	1.21	2.81	30.9	1
1565	0	80	1	1	25.4028	0	1	1	0	122	70	14.4	4.54	38.6	193	13	20	90	21	11.4	8.3	1.19	3.75	0.72	2.51	24.7	3
1566	0	68	1	2	26.4236	0	1	1	0	128	90	13.0	4.68	43.8	171	24	37	62	30	17.4	11.7	1.08	3.56	1.01	2.21	34.3	1
1567	0	77	1	2	23.9995	1	1	1	0	122	79	23.2	8.54	45.0	192	35	23	53	14	26.9	4.2	0.98	3.30	1.29	1.59	25.1	1
1568	0	60	1	2	22.0367	0	0	0	0	142	90	12.7	4.42	44.1	1166	21	24	118	14	10.0	2.9	1.70	3.21	1.15	1.52	30.6	0
1569	0	75	2	0	22.2222	1	1	1	0	156	68	12.5	4.17	39.5	384	20	22	114	143	7.6	4.2	1.84	4.97	0.98	3.28	41.8	2
1570	0	72	1	1	21.8	1	0	0	0	140	70	14.0	6.35	41.7	175	16	21	28	29	11.6	3.9	1.01	5.12	1.03	3.72	34.3	3
1571	0	32	2	2	17.9685	0	0	0	0	108	70	12.7	3.93	43.7	270	12	18	56	25	9.2	3.4	0.77	5.11	2.12	2.40	36.7	1
1572	0	46	1	2	22.8612	0	0	0	2	124	80	13.2	5.2	47.3	243	24	28	88	37	12.2	0.9	1.86	4.07	0.84	2.72	31.8	1
1573	0	53	2	1	20.8	0	0	0	0	116	87	13.8	5	38.2	144	14	26	86	30	8.3	2.3	1.01	3.63	1.2	1.85	39.5	0
1574	0	60	2	1	22.3773	0	1	0	0	141	107	12.9	5.64	41.1	231	20	23	86	79	11.3	4.5	1.33	4.07	1.42	1.84	41.0	2
1575	0	80	2	0	24.0346	1	0	1	0	135	95	14.8	5.80	36.1	350	24	16	96	107	6.7	2.2	0.54	1.96	0.81	0.79	24.6	2
1576	0	42	1	2	23.3841	0	0	0	2	126	89	12.8	4.65	42.8	188	18	18	93	50	12.7	0.9	2.13	4.09	0.79	2.63	32.3	0
1577	0	43	2	1	23.1407	0	0	0	0	126	75	13.2	5.45	42.3	314	12	13	92	30	8.0	2.5	0.96	4.26	1.41	2.48	24.2	1
1578	0	71	2	1	24.6548	0	0	1	0	150	82	12.6	5.57	43.0	221	15	14	72	23	4.3	4.9	1.17	4.76	1.89	2.07	35.5	3
1579	0	53	2	2	18.8161	0	0	0	0	116	83	12.7	4.73	41.4	225	22	23	87	18	7.9	9.4	0.69	4.37	1.42	4.20	40.1	2
1580	0	7	2	0	20.81	0	0	0	0	104	68	12.8	4.36	41.5	317	11	18	236	14	3.6	4.0	0.64	4.46	1.15	2.69	40.1	1
1581	1	60	2	1	NA	1	0	0	0	156	89	14.2	7.25	35.0	203	25	30	104	286	8.5	24.5	3.66	6.06	1.03	3.86	59.7	1
1582	0	47	1	1	28.3447	0	0	0	0	121	75	24.4	5.24	39.6	189	39	14	46	31	15.3	7.2	2.18	3.64	0.71	2.44	32.7	2
1583	0	50	1	1	31.17	1	1	1	2	134	86	12.6	7.53	46.0	265	14	9	61	27	11.5	1.6	1.97	4.21	0.88	2.99	31.8	3
1584	0	68	2	0	19.6506	0	0	1	0	114	76	13.8	5.34	38.6	179	13	22	90	12	12.7	4.2	0.63	2.72	1.23	1.17	41.1	0
1585	0	29	2	2	25.0062	0	0	0	0	124	70	12.9	4.29	41.4	221	10	14	39	11	17.5	2.6	0.78	3.09	0.93	1.84	34.5	1
1586	0	50	2	2	NA	0	0	0	0	114	60	12.4	5.17	43.4	172	14	13	70	17	8.2	1.6	1.41	5.48	1.18	3.85	36.3	0
1587	0	55	2	1	NA	1	0	0	0	141	89	13.3	5.9	45.8	190	17	21	88	36	9.7	2.4	1.52	4.76	1.16	3.27	41.9	0
1588	0	28	1	2	25.6411	0	0	0	0	131	83	13.9	4.78	41.2	151	46	42	74	21	13.7	2.7	1.42	3.63	0.98	2.30	32.4	0
1589	0	53	2	1	20.1627	0	0	0	0	120	75	13.4	4.90	46.5	230	29	38	48	20	9.6	18.5	0.86	5.83	2.25	3.17	34.2	1
1590	0	85	2	0	NA	1	1	0	0	158	80	14.5	6.54	40.4	164	15	22	43	10	25.0	3.2	1.03	4.12	1.8	1.69	33.7	1
1591	0	75	1	1	21.5922	0	0	1	0	112	68	14.0	5.6	43.8	113	20	17	69	19	11.1	4.9	1.26	3.4	0.99	1.95	35.9	0
1592	0	33	2	2	20.8638	0	0	0	0	118	90	13.7	5.1	44.2	202	27	19	51	13	21.0	3.8	0.59	3.77	1.3	2.12	35.2	0
1593	0	52	1	1	25.76	1	1	0	2	140	90	12.4	8.14	47.7	115	41	27	86	73	12.6	3.3	7.32	6.77	0.99	2.86	71.7	0
1594	0	68	2	1	21.4614	0	1	0	0	142	80	12.8	5.17	39.9	254	11	15	97	16	22.0	1.4	1.17	5.51	1.49	3.30	46.5	0
1595	0	62	2	1	NA	0	1	0	0	146	84	12.2	4.68	40.8	228	14	23	69	16	9.8	6.5	1.12	4.72	1.19	2.74	37	0
1596	0	26	1	2	25.3841	0	0	0	0	100	60	14.1	4.11	45.2	195	16	19	70	18	7.1	9.3	1.03	4.27	1.25	2.61	31.4	2
1597	0	73	2	0	NA	1	0	0	0	135	76	13.2	13.7	35.4	182	23	20	157	165	7.8	8.3	1.2	4.88	1.58	2.65	39.4	0
1598	0	81	1	1	21.1214	0	0	1	0	130	60	13.1	5.18	43.4	234	17	17	52	22	9.4	1.2	1.36	4.2	1.28	2.35	31.6	1
1599	0	33	2	1	22.6723	0	0	0	0	123	56	12.6	4.66	47.0	241	22	29	63	13	10.0	2.8	0.83	4.58	1.69	2.36	45.9	0
1600	0	75	1	1	28.15	0	1	1	0	145	79	13.8	5.56	42.9	96	20	21	92	26	11.7	4.3	0.93	2.78	0.84	1.55	26.5	0
1601	0	42	2	1	20.6	0	0	0	0	115	76	12.6	4.72	42.7	241	7	16	49	12	7.8	3.3	1.18	4.97	1.82	1.49	77.4	1
1602	0	58	2	1	19.6002	0	0	0	0	144	91	13.3	3.90	39.3	232	21	21	89	15	7.5	4.9	0.81	3.81	1.40	1.93	36.6	0
1603	0	50	1	1	21.0494	0	0	0	2	118	75	12.1	4.94	44	224	15	15	50	28	7.6	14.5	1.41	6.33	1.46	4.21	48.3	1
1604	0	46	1	1	26.5731	0	1	0	1	128	90	13.1	4.27	40.4	227	19	13	56	35	16.7	8.0	2.16	5.70	1.09	3.79	42.2	3
1605	0	43	2	2	24.6779	0	0	0	0	139	91	12.9	4.07	36.0	151	19	18	33	13	9.9	4.8	1.06	3.23	1.21	1.38	36.1	1
1606	0	52	2	1	22.9685	0	0	0	0	119	78	13.7	6.68	39.2	207	13	17	74	12	9.4	2.1	0.90	5.62	1.54	3.58	36.7	2
1607	0	78	2	0	17.7363	0	1	0	0	155	54	14.1	4.32	35.0	57	5	12	34	11	9.0	8.6	0.99	4.73	1.49	2.48	49.2	1
1608	0	34	2	1	26.4369	0	0	0	0	101	67	13.4	4.25	43.1	135	35	26	56	12	10.4	2.0	0.81	1.38	1.38	1.93	38.7	1
1609	0	67	2	1	20.7981	1	1	0	0	159	78	13.0	7.88	41.5	228	24	21	89	18	14.2	2.7	1.28	3.59	1.11	2.09	33.3	2
1610	0	80	2	0	29.0418	1	1	1	0	140	70	12.4	6.20	40.4	115	13	16	74	19	6.5	10.6	1.09	4.31	1.06	3.03	32.2	0
1611	0	79	2	0	21.9	0	0	0	0	126	88	14.2	6.36	37.3	152	39	29	106	65	12.4	1.5	0.96	4.08	1.07	2.61	32.3	1
1612	0	50	2	1	24.7414	0	0	0	0	107	67	12.7	8.66	44.4	279	22	21	72	31	7.0	12.2	0.65	4.94	1.69	2.83	45.2	1
1613	0	71	2	2	20.8	0	0	0	0	91	50	13.4	5.64	28.3	191	20	43	84	13	4.7	4.1	0.79	4.55	1.44	2.76	34.9	1
1614	0	56	2	1	20.0288	1	0	1	0	149	77	12.9	9.80	41.0	258	27	23	79	33	6.4	2.2	1.65	5.02	1.11	3.33	35.3	0
1615	0	52	2	2	19.7	0	0	0	0	103	62	12.5	4.37	41.5	146	14	18	86	18	10.3	1.1	2.45	4.11	1.16	2.10	48.2	0
1616	0	52	2	1	23.4375	0	1	1	0	170	98	13.4	4.75	41.6	191	12	20	57	7	13.9	6.3	0.91	4.19	1.40	2.21	36.6	2
1617	0	58	2	0	23.3831	0	1	0	0	181	83	13.7	4.74	45.3	218	17	22	91	12	17.7	9.6	1.73	5.85	1.58	3.56	40.2	2
1618	0	73	2	0	20.7	1	1	0	0	136	93	13.1	6.20	36.4	488	5	8	113	20	6.7	0.8	2.21	5.11	0.85	3.54	43.3	1
1619	0	61	2	1	NA	0	0	0	0	101	73	12.4	6.72	42.2	194	54	51	109	120	9.8	3.5	1.58	4.49	1.25	2.69	39.8	2
1620	0	67	1	1	27.4077	0	0	1	2	138	78	13.4	5.13	43.6	181	15	19	85	17	12.7	6.4	2.25	4.59	0.73	2.66	46.8	2
1621	0	77	2	1	19.111	0	0	0	0	106	48	13.2	4	36.3	218	15	17	50	14	16.0	2.7	0.7	4.45	1.77	2.09	35.9	2
1622	0	16	2	1	22.1455	0	0	0	0	110	70	14.1	3.92	42.5	278	5	12	84	9	4.3	2.3	0.36	3.55	0.91	2.39	29.0	2
1623	0	61	2	1	21.9	0	0	0	0	138	96	12.7	5.05	42.2	301	17	20	66	20	10.6	0.3	1.15	4.75	1.55	2.72	32	2
1624	0	49	2	1	20.6447	0	0	0	0	119	75	13.3	5.31	46.2	200	21	30	88	8	10.9	1.4	0.76	4.96	1.55	3.12	32.3	2
1625	0	30	1	2	23.7579	0	0	0	0	136	80	11.6	6.38	49.9	151	26	25	114	49	7.8	5.2	0.80	5.20	1.73	3.20	36.0	2
1626	0	71	1	2	22.6308	0	0	1	2	120	70	12.9	5.7	38	185	15	20	67	19	10.6	2.8	1.25	3.63	0.97	2.32	32.6	0
1627	0	65	2	1	31.1634	0	1	1	0	110	66	13.5	5.30	45.5	244	19	18	128	30	17.1	5.7	0.94	4.41	1.23	2.77	33.3	3
1628	0	49	2	1	NA	0	0	0	0	118	75	12.3	6.09	43.9	186	18	21	63	40	14.7	4.7	2.30	6.01	1.20	3.90	38.4	2
1629	0	64	2	1	18.5369	0	0	0	0	125	84	12.8	4.98	45.2	116	16	26	122	10	7.4	2.7	1.49	5.84	1.62	3.55	41	0
1630	0	51	2	1	16.6	0	0	0	0	117	70	12.3	5.28	45.1	226	32	22	68	15	8.9	11.0	0.93	3.53	1.26	1.91	25.4	3
1631	0	88	2	2	23.4	1	1	1	0	158	59	22.1	5.95	43.7	140	15	24	70	19	12.2	1.3	1.35	4.29	1.42	2.27	35.3	0
1632	0	54	2	1	25.5223	0	1	0	0	161	91	11.7	4.58	41.0	229	12	17	78	19	4.5	62.6	3.06	4.94	1.13	2.84	37.4	2
1633	0	59	2	1	20.5761	0	0	0	0	113	66	12.9	4.01	40.8	243	11	27	77	12	9.8	3.3	0.60	2.88	1.34	0.97	26.7	1
1634	0	22	1	2	27.6485	0	0	0	0	129	88	13.8	4.32	43.5	161	40	32	72	13	8.4	2.7	1.17	3.79	1.11	2.23	30.2	1
1635	0	52	1	1	26.154	0	0	0	2	96	65	12.7	6.07	42.4	192	16	16	78	23	15.2	4.0	0.80	3.94	1.32	2.39	26.0	1
1636	0	52	2	1	24.7454	0	0	0	0	120	85	12.0	4.34	28.2	256	10	17	68	19	8.3	1.3	3.00	5.13	1.13	2.40	59.3	0
1637	0	20	2	2	18.3	0	0	0	0	139	86	13.4	4.28	45.3	257	16	18	62	11	8.5	2.5	0.66	3.56	1.32	1.96	35.3	0
1638	0	58	2	1	23.8	0	0	0	0	108	68	11.7	4.61	45.3	197	13	26	54	18	7.4	4.0	1.28	5.41	1.51	3.30	36.2	3
1639	0	64	2	1	22	1	1	0	0	140	72	12.3	6.09	45.0	184	22	23	66	24	6.8	3.6	1.05	3.14	1.17	1.41	22.8	1
1640	0	65	2	1	22.0638	0	1	1	0	124	85	36.8	4.31	40.9	276	13	23	94	16	11.0	0.9	0.98	4.31	1.24	2.61	45.9	0
1641	0	60	1	1	23.3251	0	0	0	2	176	102	13.7	5	40.5	223	24	21	73	25	13.0	0.8	0.94	4.01	1.17	2.67	33.2	3
1642	0	69	1	2	23	0	1	0	0	148	87	13.4	5.25	43.5	297	14	24	92	33	10.8	1.3	1.08	3.72	0.83	2.57	31.2	1
1643	0	35	2	1	29.6	0	0	0	0	122	85	13.4	4.71	44.3	118	9	21	66	8	10.0	1.1	1.02	4.70	1.63	2.59	34.8	0
1644	0	34	1	0	NA	0	0	0	2	130	80	12.4	5.1	46.4	232	25	25	107	33	12.7	1.4	2.32	5.11	0.88	3.57	38.9	0
1645	0	70	2	2	23.1911	0	1	0	0	135	74	12.4	4.97	41.9	126	17	20	91	22	12.6	1.9	3.37	4.99	1.24	2.18	44.1	0
1646	0	71	2	0	28.4529	0	1	1	0	155	80	12.9	5.22	43.1	206	11	20	57	13	8.8	3.2	1.50	3.12	1.19	1.40	34.9	2
1647	0	57	1	2	24.8	0	0	0	0	117	84	13.7	5.42	38.9	136	43	27	80	9	10.5	4.4	0.79	4.93	1.57	2.79	46.4	0
1648	0	64	2	1	17.6	0	0	0	0	108	68	13.2	6.04	37.9	124	16	23	55	22	12.3	3.6	0.69	3.86	1.31	2.01	47.0	2
1649	0	68	1	2	25.5965	0	0	1	1	114	65	13.3	6	42.1	162	22	26	45	18	10.1	6.2	0.9	4.93	1.37	3.19	36.4	1
1650	0	60	2	0	24.9	0	1	0	0	103	70	13.6	4.96	41.3	195	16	23	75	15	11.7	1.7	0.97	6.15	1.49	4.20	59.6	1
1651	0	41	2	1	20.9908	0	0	0	0	107	75	13.1	4.76	43.9	200	11	21	47	12	18.0	0.6	1.38	4.94	1.31	2.88	38.9	0
1652	0	46	2	2	20.3891	0	0	0	0	97	61	12.6	3.96	44.9	150	34	30	64	20	7.7	6.1	1.58	5.39	1.59	3.15	35.2	0
1653	0	64	2	2	NA	0	0	0	0	125	85	13.3	4.54	46.5	216	16	29	85	18	9.1	1.5	0.66	5.66	2.42	2.68	38.4	0
1654	0	65	1	1	24.2	1	1	1	1	130	80	13.7	7.03	48.3	147	16	18	136	52	8.6	4.4	1.01	4.50	1.09	2.86	36.6	2
1655	0	63	2	1	20.8889	0	1	1	0	150	78	12.4	6.36	44.7	208	16	18	80	21	7.8	1.3	1.16	5.60	1.29	3.93	35.9	1
1656	0	69	2	1	26.1066	0	1	0	0	156	86	13.9	5.06	38.7	193	25	18	59	29	9.2	4.7	0.56	2.97	1.08	1.54	28.1	1
1657	0	8	1	0	16.2	0	0	0	0	114	59	13.2	4.23	41.8	288	52	45	245	16	6.9	3.9	1.02	3.89	1.10	2.28	31.8	1
1658	0	68	2	0	21.6206	0	1	0	0	170	90	13.7	4.48	44.3	214	8	11	66	14	16.4	2.6	1.68	4.56	1.16	2.91	37.9	0
1659	0	54	2	2	NA	0	0	0	0	108	72	13.3	4.2	39.6	297	9	19	67	12	11.1	3.7	0.75	4.51	1.89	2.26	33.4	0
1660	0	59	1	1	19.4782	0	1	0	0	169	97	13.8	5.13	44.0	154	30	33	85	21	15.8	4.5	0.72	5.14	1.40	3.56	27.2	3
1661	0	54	2	1	21.5	0	0	0	0	132	89	12.9	5.11	43.5	263	17	23	97	19	7.7	0.6	1.01	5.34	1.94	2.00	26.4	2
1662	0	81	2	0	21.4031	0	0	0	0	128	71	13.8	4.21	36.2	209	18	39	88	10	14.1	NA	0.60	3.16	1.04	1.94	30.5	0
1663	0	51	1	1	28.2	0	1	0	2	155	88	14.2	4.42	46.1	145	12	23	89	65	19.1	4.2	1.00	3.79	1.01	2.60	26.9	0
1664	0	78	1	1	21.9232	0	0	0	2	163	84	13.9	4.59	38.7	102	15	17	61	21	27.4	1.1	2.47	3.4	0.7	1.75	43	1
1665	0	82	2	1	25.3	0	0	1	0	102	64	14.9	4.02	37.5	125	13	18	61	27	20.7	2.4	1.14	3.53	1.17	1.84	35.9	1
1666	0	75	2	0	24	0	0	1	0	159	87	14.7	6.28	36.9	206	11	23	65	14	5.2	26.3	1.20	4.64	1.24	3.01	32.6	1
1667	0	66	2	1	20.2319	0	0	0	0	130	80	12.2	5.22	46.9	164	14	26	70	16	10.7	2.6	1.38	6.1	2.35	2.96	32.6	0
1668	0	74	2	0	16.3001	0	0	0	0	140	86	12.9	5.51	39.6	162	11	16	85	15	15.2	22.4	0.73	3.69	1.24	2.17	32.1	0
1669	0	46	2	2	21.9827	0	0	0	0	118	80	12.6	4.7	41.3	171	13	22	47	45	9.5	2.4	0.73	4.78	1.5	2.85	38.3	1
1670	0	79	1	1	24.2215	0	1	1	0	166	84	13.2	5.78	33.1	138	16	24	73	61	13.0	1.7	2.36	5.92	1.36	3.18	46.7	0
1671	0	59	2	1	22.1453	0	0	0	0	130	88	11.3	6.17	45.4	268	18	17	75	25	4.0	2.8	18.80	6.51	0.88	1.20	94.5	0
1672	1	44	2	2	28.1969	0	1	0	0	118	66	12.1	6.64	45.5	180	33	22	65	15	9.8	1.9	1.93	6.12	1.03	4.24	35.5	0
1673	0	54	2	1	23.0	0	1	0	0	149	85	12.6	4.57	46.3	209	14	19	102	10	6.2	6.4	1.12	6.81	1.45	4.38	35.0	1
1674	0	26	2	1	20.5	0	0	0	0	105	95	12.6	4.47	44.5	250	14	17	63	16	11.5	8.8	1.70	3.57	0.92	2.09	36.3	3
1675	0	56	2	1	NA	0	0	0	0	117	81	11.7	5.67	43.2	336	26	21	66	25	7.2	4.1	1.19	5.50	1.53	3.37	36.6	0
1676	0	20	1	2	NA	0	0	0	2	118	70	15.0	4.22	47.4	176	8	12	89	15	16.5	1.2	0.64	3.82	1.54	1.69	32.9	0
1677	0	23	1	1	20.7031	0	0	0	2	132	90	12.8	5.40	24.2	315	22	29	60	11	6.3	0.4	0.88	4.07	1.22	2.56	33.5	1
1678	0	71	2	1	15.4	0	0	0	0	124	68	14.1	4.47	41.3	238	8	16	88	12	14.6	0.7	0.47	4.58	1.77	2.37	38.1	0
1679	0	57	2	1	21.6	0	1	0	0	125	85	12.2	4.07	42.6	248	16	21	82	17	15.6	2.9	2.83	4.03	1.10	1.83	42.4	1
1680	0	65	1	1	21.3364	0	1	0	0	103	68	13.1	5.06	41.0	157	17	20	30	20	10.1	10.9	0.88	4.63	1.58	2.54	34.3	1
1681	0	52	2	1	NA	0	0	0	0	103	68	12.2	4.65	43.3	174	26	26	62	31	7.6	44.4	1.14	6.26	2.00	3.39	42.1	1
1682	0	67	2	1	25.7778	0	1	1	0	112	78	12.2	5.79	39.1	138	17	20	58	21	10.6	2.4	1.21	3.58	1.26	1.72	29.2	2
1683	0	40	2	2	19.1	0	0	0	0	111	71	NA	4.41	46.5	203	17	20	59	13	9.4	5.9	1.19	4.43	1.27	2.69	30.6	2
1684	0	31	2	1	18.0	0	0	0	0	117	73	13.9	3.68	47.7	156	11	22	62	10	10.2	4.2	0.63	4.56	2.01	2.17	35.3	1
1685	0	67	1	0	22.68	0	0	0	0	150	85	12.5	6.73	39.8	218	35	32	81	27	10.9	4.7	1.28	5.16	1.27	3.05	45.6	0
1686	0	41	2	1	18.0642	0	0	0	0	120	75	13.2	4.17	46.3	178	15	25	54	13	12.4	6.2	0.69	4.87	2.10	2.40	40.9	1
1687	0	31	2	1	19.5	0	0	0	0	120	87	14.8	5.86	49.4	354	10	18	66	14	8.6	2.2	0.91	6.00	1.52	3.91	35.0	1
1688	0	61	2	1	18.7498	0	0	0	0	110	80	12.6	6.33	46.4	126	28	26	69	12	23.0	0.9	2.11	5.81	1.68	3.31	48.2	0
1689	0	67	1	1	17.8622	0	0	0	0	102	70	12.8	5.77	44.7	86	16	27	62	13	16.8	1.3	1.33	4.72	1.7	2.24	41.7	1
1690	0	68	2	1	24.974	0	1	0	0	173	91	12.2	4.84	42.2	149	13	17	99	18	9.1	1.1	1.17	5.36	1.08	3.45	37.6	0
1691	0	46	1	1	24.5089	0	0	0	2	129	87	13.4	6.30	43.6	288	10	21	44	16	10.8	0.8	1.50	5.52	1.67	2.84	44.1	1
1692	0	78	2	1	18.4	0	0	0	0	136	70	12.3	6.08	41.4	207	25	22	115	49	6.2	2.1	1.95	6.71	1.83	4.52	41.4	0
1693	0	55	2	1	20.7	1	0	0	0	98	59	11.7	7.22	37.8	173	27	18	71	36	8.3	1.3	1.13	3.82	1.02	2.10	40.3	3
1694	0	51	1	2	NA	1	0	0	0	117	73	NA	6.73	42.7	235	19	19	76	19	9.1	3.9	2.17	4.75	1.00	2.82	49.2	0
1695	0	75	2	1	19.025	1	0	0	0	125	80	12.3	5.82	41.7	186	20	27	56	30	9.3	5.1	1.68	6.33	1.95	3.21	38.0	1
1696	0	47	1	2	28.156	1	0	0	0	124	80	12.7	11.66	44.2	236	24	16	61	25	9.1	3.3	4.2	4.99	1.13	3.16	42.3	1
1697	0	47	2	1	NA	0	0	0	0	127	84	13.6	5.20	41.1	276	12	18	59	10	14.1	1.4	1.89	4.25	1.18	2.28	46.2	2
1698	0	74	1	2	24.7721	0	1	1	0	122	70	13.3	4.73	40.0	208	11	17	60	17	10.3	2.6	0.99	4.11	1.04	2.89	36.9	0
1699	0	66	2	0	NA	0	0	0	0	132	87	13.1	6.13	43.9	163	31	41	70	18	13.1	0.2	1.2	5.75	1.63	3.52	44.9	2
1700	0	65	2	1	24.034	1	1	1	0	144	80	13.1	6.86	42.0	66	26	26	61	20	16.6	11.0	1.14	3.89	1.35	2.06	36.0	1
1701	0	42	1	0	27.1586	0	0	0	2	118	64	12.7	4.50	39.2	179	3	7	80	16	6.0	4.5	0.83	3.86	1.35	2.11	44.0	0
1702	0	83	2	1	22.5294	0	1	0	0	147	93	12.6	5.7	40.6	126	18	23	87	20	8.6	8.4	1.25	3.73	1.63	1.51	35.8	0
1703	0	68	2	1	22.0604	0	0	0	0	130	70	12.7	4.65	36.1	143	11	20	45	15	10.1	3.5	1.44	3.13	1.02	1.55	36.8	1
1704	1	68	2	1	28.0404	0	1	1	0	118	72	12.7	5.34	42.2	190	15	17	67	23	11.2	3.0	2.29	4.58	1.14	2.45	47.2	2
1705	0	75	1	0	19.0451	0	1	1	1	124	70	14.2	4.26	38.4	192	22	23	69	25	6.7	4.5	0.79	3.65	1.01	2.35	26.9	2
1706	0	46	2	1	16.1664	0	0	0	0	141	78	12.5	4.72	41.0	198	10	20	79	12	9.6	3.9	1.02	5.30	1.72	2.99	35.2	0
1707	0	38	1	2	25.4346	0	0	0	0	125	77	12.5	5.24	48.2	206	36	21	78	124	12.0	0.2	2.58	5.29	1.42	3.21	41.8	2
1708	0	51	2	1	22.1003	1	1	0	0	148	94	11.8	10.11	36.4	155	15	14	81	71	5.9	1.1	2.06	4.27	0.99	2.40	39.1	1
1709	0	69	2	1	24.974	0	1	1	0	144	79	12.7	4.82	34.8	230	15	18	55	17	12.3	0.7	0.70	4.18	1.42	2.29	46.0	1
1710	0	59	1	1	21.2953	0	0	0	2	128	70	13.2	5.56	43.1	171	23.	24	68	46	18.0	5.0	1.56	4.48	1.68	1.89	40.6	1
1711	0	48	2	1	18.8	0	0	0	0	124	79	12.7	4.89	44.7	232	10	16	64	12	13.3	1.1	1.35	5.16	1.79	2.73	34.0	2
1712	0	42	1	1	NA	0	0	0	2	110	72	14.5	5.03	39.6	182	39	26	59	29	11.9	1.9	0.98	3.26	0.88	1.99	31.8	0
1713	0	64	2	1	NA	1	1	0	0	110	66	13.8	5.3	35.6	371	11	21	32	13	8.1	1.4	1.36	3.77	0.9	2.13	35.2	1
1714	0	23	2	1	18.7041	0	0	0	0	110	80	14.0	6.46	43.3	185	9	17	51	10	5.9	1.4	0.35	3.69	1.89	1.52	48.0	1
1715	0	49	1	2	NA	0	0	0	0	132	74	12.8	4.26	41.6	152	38	30	113	41	13.7	0.7	1.25	4.8	1.22	3.26	34.6	1
1716	0	46	1	0	25.0762	0	0	0	0	128	80	12.4	4.92	46.5	259	33	24	65	9	8.0	12.4	2.35	3.66	0.88	1.66	49.7	0
1717	1	43	1	2	24.7409	0	1	1	1	140	100	13.8	4.15	45.0	130	45	26	136	24	19.7	1.9	1.43	4.92	1.02	3.72	33.4	0
1718	0	53	1	0	23.804	0	0	0	0	126	78	13.8	7.32	44.4	223	11	22	105	45	11.9	5.9	0.70	4.37	1.07	2.98	31.3	0
1719	0	64	2	1	23.9361	0	0	0	0	111	86	13.2	4.54	34.7	141	6	12	63	16	4.8	5.0	1.06	4.53	1.21	2.58	35.2	1
1720	0	57	1	1	25.5	0	1	1	2	150	100	12.7	4.82	43.6	122	29	38	100	36	19.2	1.5	1.41	3.65	1.09	2.05	33.5	0
1721	1	80	1	2	25.3515	1	1	1	1	128	71	14.0	6.18	41.3	115	23	29	50	40	19.2	4.7	2.11	2.57	0.72	1.03	38.8	1
1722	0	23	1	1	19.8	0	0	0	0	128	78	13.9	3.98	45.0	158	27	57	57	22	10.8	3.8	1.06	4.07	1.46	2.19	39.4	1
1723	0	42	1	0	24.3888	0	0	0	0	121	78	13.4	4.09	42.9	95	23	24	82	16	13.3	3.7	1.26	4.82	1.51	2.89	35.2	0
1724	0	55	2	2	21.8229	0	0	0	0	118	80	11.8	4.66	44.3	250	39	25	96	97	5.8	13.4	1.32	6.74	1.57	4.95	43.0	0
1725	0	29	2	2	28.7517	1	0	0	0	128	78	12.9	5.12	37.6	230	54	42	55	74	7.5	2.3	1.43	2.49	0.70	1.40	24.1	0
1726	0	62	1	0	25.9516	0	1	1	2	161	109	13.1	5.50	39.5	215	21	20	120	22	7.7	0.8	1.08	3.17	0.78	2.06	32.2	0
1727	0	61	1	2	20.9572	0	0	1	2	126	74	13.6	5.20	31.8	208	31	25	68	28	9.5	3.0	0.88	3.83	1.08	2.49	32.0	0
1728	0	69	1	2	24.9135	0	1	0	0	121	86	13.0	4.93	46.3	221	19	21	59	18	11.3	10.3	2.10	4.56	1.01	3.03	31.5	1
1729	0	53	2	0	27.0552	0	1	0	0	140	98	12.9	4.91	44.1	104	14	16	55	14	17.5	2.3	2.22	5.52	1.11	3.07	40.8	2
1730	0	59	1	2	22.5992	0	0	0	0	98	66	13.5	4.87	43.9	168	15	16	75	12	10.4	3.4	1.08	4.18	1.37	2.23	23.9	1
1731	0	52	2	2	19.915	0	0	0	0	129	73	12.7	5.4	45.2	227	11	17	53	13	7.2	2.3	0.85	5.11	1.84	2.55	56.9	1
1732	1	59	2	1	NA	0	1	1	0	171	87	13.0	5.92	41.8	145	18	18	81	22	10.0	1.4	8.66	5.97	1.04	2.08	68.8	1
1733	0	46	1	0	26.8848	0	0	0	0	145	94	12.8	4.68	41.0	254	15	19	81	24	6.8	0.7	0.79	3.91	1.14	2.51	24.7	2
1734	0	76	2	1	23.7253	0	0	1	0	121	63	14.7	6.25	34.7	181	21	26	63	31	13.3	1.5	0.64	3.81	1.08	2.60	24.1	3
1735	1	68	2	1	26.6389	1	0	0	0	132	78	12.4	6.47	40.5	259	143	79	87	110	8.9	4.3	3.35	5.75	1.66	3.19	45.2	3
1736	0	57	2	1	28.3	0	0	0	0	117	72	12.7	4.84	45.9	204	23	18	80	35	15.2	2.6	1.47	5.76	1.45	4.02	39.6	2
1737	0	54	2	0	22.1274	0	0	0	0	125	71	11.2	5.15	42.2	73	19	21	79	10	16.8	0.5	1.25	4.63	1.12	2.77	35.3	2
1738	0	49	2	0	22.696	1	1	0	0	147	83	12.4	6.01	43.8	199	16	20	61	20	20.8	2.1	5.23	4.46	1.12	2.08	46.8	1
1739	0	65	2	1	26.6389	0	1	1	0	140	90	12.9	5.20	45.1	153	30	28	72	41	10.8	3.7	2.36	4.65	1.00	2.97	37.3	0
1740	0	66	1	0	18.0697	1	1	0	2	144	99	12.9	9.07	42.0	289	7	9	78	14	10.5	5.0	1.20	4.07	1.00	2.64	25.1	0
1741	0	33	1	2	27.8011	1	0	0	0	172	110	13.2	6.58	48.7	167	12	16	59	24	12.2	3.4	2.26	3.81	0.85	2.41	37.1	2
1742	0	68	2	1	24.4444	0	1	0	0	140	90	13.1	4.94	44.2	135	24	25	67	16	13.9	7.8	1.10	4.62	1.63	2.50	34.4	1
1743	0	71	2	0	25.57	0	1	1	0	143	79	13.3	5.91	39.7	194	16	19	65	21	8.9	1.1	0.96	3.41	1.12	1.86	30.3	0
1744	0	82	2	0	21.9289	0	1	1	0	123	72	12.5	4.96	48.6	110	25	24	51	21	18.0	3.3	2.18	5.04	1.56	2.82	53.6	2
1745	0	63	2	1	21.12	1	1	0	0	151	82	13.2	7.05	45.6	149	14	14	70	10	13.2	1.0	1.99	4.48	0.92	2.46	52.1	0
1746	0	76	1	0	16.8962	0	0	1	2	103	71	14.8	4.43	31.8	299	6	17	94	17	7.3	3.9	0.68	4.26	1.29	2.63	31.5	2
1747	1	41	2	1	26.9531	0	1	0	0	159	109	13.1	5.18	42.3	237	56	46	63	32	9.7	3.4	3.63	5.08	1.33	2.74	54.5	1
1748	1	62	2	2	NA	0	1	0	0	127	91	12.2	4.98	41.8	255	26	19	115	29	5.8	0.6	2.44	4.15	1.12	1.01	70.0	0
1749	0	42	2	2	22.63	1	0	0	0	96	64	13.5	5.85	46.3	121	7	13	42	10	14.5	4.4	1.55	2.75	0.93	1.20	32.3	2
1750	0	62	1	1	21.1073	0	1	0	2	143	99	12.5	3.86	43.5	165	14	21	51	56	14.1	5.6	1.61	5.19	1.38	3.16	34.7	2
1751	1	75	2	1	21.9261	0	1	1	0	128	86	13.1	6.70	44.4	152	19	19	60	33	10.9	0.9	1.22	4.98	1.19	3.34	39.4	2
1752	1	62	1	1	26.1719	0	0	1	2	100	72	14.3	8.99	34.1	225	72	50	84	97	6.9	2.3	1.72	4.63	0.79	3.48	39.8	2
1753	0	74	2	2	20.5049	0	1	1	0	118	75	12.1	4.55	45.3	232	28	30	80	52	16.2	3.3	1.52	4.35	1.37	2.36	32.9	0
1754	0	70	1	1	23.42	0	0	1	2	118	74	13.3	4.72	37.5	128	21	27	98	11	10.1	4.0	0.94	3.76	1.03	2.54	32.8	1
1755	0	71	2	1	24.5243	0	0	1	0	123	74	12.3	5.53	42.6	196	24	31	81	13	9.7	2.4	0.52	4.67	1.63	2.50	29.6	0
1756	0	48	1	0	25.21	1	1	0	0	127	85	12.3	11.73	47.0	83	26	22	53	42	26.5	0.7	3.51	5.39	1.08	3.00	43.0	0
1757	1	55	2	1	28	0	1	1	0	124	82	12.2	5.28	49.8	232	138	85	85	56	8.8	7.3	2.66	5.22	1.15	3.49	38.3	0
1758	0	84	1	0	21.6713	1	1	0	0	147	71	13.6	6.17	41.1	216	8	14	104	51	9.4	2.9	1.39	4.77	0.90	3.15	30.9	0
1759	0	73	2	1	20.6612	0	1	0	0	187	96	13.4	4.56	37.0	182	10	16	76	16	15.6	0.4	1.03	5.28	1.89	2.54	41.2	2
1760	0	74	2	0	22.3478	0	0	1	0	135	81	13.1	4.56	38.2	121	17	23	80	11	7.0	2.1	1.02	3.22	1.05	1.83	36.2	2
1761	0	61	2	2	18.7	0	0	0	0	122	80	13.1	4.89	43.8	118	12	14	43	13	12.3	2.1	1.30	6.80	1.76	4.02	42.2	0
1762	0	63	1	0	24.47	1	0	1	0	113	76	13.0	6.65	40.5	153	33	27	84	28	11.0	9.5	1.20	4.57	1.31	3.01	31.4	0
1763	0	61	2	1	21.6311	1	0	0	0	140	96	13.5	5.78	40.7	278	25	28	77	23	9.8	1.3	1.62	4.39	1.69	2.17	32.8	3
1764	0	48	1	2	24.7998	0	1	0	0	116	85	13.3	4.52	43.1	205	35	25	69	46	11.5	0.8	1.62	5.08	1.12	3.62	27.8	1
1765	0	58	1	0	22.2409	0	0	0	0	141	91	13.0	4.68	45.5	94	20	22	82	17	11.4	2.1	1.04	4.31	1.43	2.45	34.5	2
1766	0	65	2	1	21.3801	0	0	0	0	115	62	12.6	3.99	37.7	126	14	22	67	19	9.6	1.1	0.56	4.44	1.73	2.27	51.0	2
1767	0	74	1	2	25.19	0	1	1	0	136	81	14.3	5.80	45.3	221	19	27	82	33	13.0	1.8	1.01	3.10	1.17	1.49	28.4	2
1768	1	62	1	2	20.7612	0	1	1	1	112	68	12.9	5.02	45.4	332	28	18	86	75	8.7	1.3	1.03	3.43	1.35	1.50	25.2	0
1769	0	48	1	1	18.5	0	0	0	0	155	85	13.4	5.65	41.7	157	26	25	51	29	25.8	2.0	2.03	6.79	1.43	4.51	38.6	2
1770	1	67	2	1	25.3333	1	1	1	0	137	73	12.3	8.33	38.7	199	9	14	62	16	10.3	1.9	1.78	4.37	1.67	1.95	51.0	2
1771	0	53	2	1	22.8624	0	1	0	2	157	99	12.5	4.43	44.4	241	46	34	101	24	9.1	2.5	0.96	4.91	1.67	2.75	40.9	1
1772	0	47	1	0	18.4	0	0	0	2	128	75	13.5	4.13	40.4	232	14	16	87	25	5.8	17.5	2.21	5.53	1.68	3.23	44.0	2
1773	0	32	1	2	24.081	0	0	0	0	115	79	13.2	4.02	46.4	197	15	18	47	16	13.3	5.2	1.88	4.49	1.33	2.43	39.0	1
1774	0	60	2	1	25.2	1	1	1	0	109	62	12.8	6.98	42.6	143	31	32	82	66	8.7	6.7	1.25	3.95	1.10	2.34	35.1	1
1775	0	10	1	0	20.69	0	0	0	0	106	67	13.1	4.23	47.2	259	19	25	272	13	5.4	11.5	0.82	4.98	1.65	3.03	38.8	2
1776	0	49	1	1	22.7141	0	0	0	0	110	70	13.6	3.52	45.0	69	24	31	143	23	25.5	22.3	0.85	4.85	1.68	2.76	35.9	2
1777	0	34	1	2	21.9514	0	0	0	0	99	62	13.1	4.02	45.2	163	17	16	96	18	8.8	4.0	0.86	4.43	0.92	3.17	28.6	2
1778	0	61	1	0	25.2	1	0	0	0	133	79	12.5	6.52	41.9	158	15	21	84	42	17.1	5.4	1.06	4.41	1.14	2.90	27.5	0
1779	0	43	2	1	20.57	0	0	0	0	102	60	11.7	5.57	43.9	153	8	13	79	12	5.4	2.6	0.79	3.98	1.37	2.33	29.9	0
1780	1	69	2	1	21.79	1	1	1	0	170	90	12.5	5.56	47.4	274	19	21	71	33	12.7	2.2	1.14	4.21	1.06	2.63	42.6	0
1781	0	62	1	2	19.7232	0	0	1	2	119	66	13.1	4.72	40.2	171	15	20	83	21	12.9	1.5	0.84	3.46	1.40	1.72	34.7	0
1782	0	15	2	1	NA	0	0	0	0	110	60	13.9	4.39	45.9	197	13	15	86	12	7.6	7.0	0.92	3.57	1.04	2.11	25.8	1
1783	0	47	2	0	25.2037	0	0	0	0	130	90	13.8	5	46.9	132	9	18	60	11	17.5	0.8	0.97	5.78	1.31	4.15	39.2	0
1784	0	46	1	0	20.6716	0	0	0	0	144	91	14.1	5.75	41.8	176	18	18	72	46	12.8	59.6	0.76	3.38	0.89	2.25	26.6	1
1785	0	47	1	2	24.5117	0	0	0	0	136	86	13.6	5.68	43.0	200	23	21	79	46	15.7	12.3	1.05	3.91	1.31	1.92	34.3	1
1786	0	56	2	1	20.6928	0	0	0	0	126	69	12.7	4.41	41.0	199	18	17	43	23	10.7	1.7	1.14	5.67	1.28	3.68	35.4	1
1787	0	52	2	0	22.0157	0	0	0	0	105	67	13.8	4.68	40.1	163	28	25	62	17	8.5	2.2	0.56	4.54	1.58	2.57	24.2	1
1788	0	15	2	1	NA	0	0	0	0	108	72	13.2	6.12	44.5	292	25	28	116	16	13.3	3.2	0.54	4.14	1.44	2.54	35.3	0
1789	0	23	2	2	19.6	0	0	0	0	115	78	13.1	4.27	40.9	101	22	19	40	16	20.3	5.7	0.90	4.93	1.58	3.15	38.7	1
1790	0	77	1	1	26.5625	1	1	1	0	150	81	12.2	8.93	37.6	97	21	17	105	25	9.7	5.6	0.98	5.75	1.21	4.40	34.3	1
1791	0	78	2	1	18.1554	0	0	1	0	148	73	13.5	4.41	41.0	381	20	26	119	30	8.2	1.9	0.98	3.34	1.00	1.63	40.4	2
1792	0	74	2	2	22.538	1	0	0	0	123	65	12.7	7.27	41.8	217	32	20	82	19	10.2	6.3	4.87	6.73	1.40	2.67	59.0	2
1793	0	84	2	0	NA	1	1	0	2	164	79	13.9	7.39	36.0	148	16	18	89	84	6.1	0.8	0.81	5.17	1.97	2.55	38.9	2
1794	0	33	2	1	18.9	0	0	0	0	130	92	14.6	3.88	45.6	229	18	20	55	17	17.3	1.1	0.74	4.28	1.69	2.14	37.8	2
1795	0	25	1	1	22.1383	0	0	0	2	107	63	23.5	6.30	35.9	152	22	29	65	34	24.5	3.0	1.02	2.01	0.84	0.47	38.6	0
1796	0	49	2	1	15.7476	0	0	0	0	110	70	12.5	7.31	45.5	176	95	92	101	13	7.2	2.6	0.53	4.69	1.63	2.80	37.5	0
1797	0	61	1	1	27.1484	0	1	0	1	164	94	13.3	5.36	41.5	185	33	26	92	24	10.2	1.6	0.95	4.11	1.15	2.70	34.4	1
1798	0	37	2	2	NA	0	0	0	0	105	75	12.4	4.75	39.2	248	13	16	61	12	3.7	9.9	1.03	4.33	1.73	2.16	39.6	1
1799	0	66	1	0	20.5191	0	0	0	0	122	77	14.8	4.89	39.7	207	12	32	68	12	14.4	4.2	0.82	4.13	1.02	2.73	27.3	2
1800	0	75	2	0	NA	0	1	1	0	102	70	16.3	3.93	33.0	283	21	35	74	31	10.3	2.2	1.00	4.18	1.14	2.73	35.8	0
1801	0	61	2	2	20.4444	1	0	1	0	107	66	12.6	4.56	26.2	211	40	38	100	42	8.3	3.1	1.66	8.83	2.65	5.03	60.2	0
1802	0	50	1	2	NA	0	1	0	0	177	126	12.5	6.52	45.0	149	33	24	76	52	10.7	5.4	0.74	6.72	1.33	4.70	34.2	3
1803	0	47	2	0	22.4	1	0	0	0	181	91	13.6	6.53	42.9	156	49	44	69	20	13.0	5.3	1.41	4.77	1.17	3.01	34.8	1
1804	0	53	2	1	20	0	0	0	0	120	70	13.6	4.46	45.3	187	16	25	78	15	10.6	0.6	0.82	4.53	1.56	2.44	44.4	2
1805	0	68	2	0	NA	0	1	0	0	163	100	13.4	4.83	35.8	196	12	21	131	29	4.2	0.7	3.87	5.29	1.01	2.75	49.7	0
1806	0	69	2	0	16.6747	0	0	0	0	106	60	14.2	5.74	37.3	204	10	18	78	11	13.0	1.2	0.69	4.46	1.20	2.80	38.3	1
1807	0	22	2	2	18.8	0	0	0	0	109	71	14.4	3.86	43.3	154	21	19	62	11	13.1	3.6	1.40	3.69	1.41	1.79	39.0	2
1808	0	43	2	0	25.0361	0	1	0	0	181	115	12.7	4.52	44.1	160	32	34	118	24	19.0	3.8	1.60	4.65	1.63	2.56	33.2	0
1809	0	71	1	0	NA	0	1	0	2	138	71	13.9	4.98	32.0	216	20	25	49	20	9.7	4.3	0.79	3.77	1.13	2.27	36.0	2
1810	0	23	2	1	17.15	0	0	0	0	111	67	14.5	4.39	43.8	119	9	16	45	10	10.8	1.8	0.51	3.05	1.25	1.53	33.8	1
1811	0	78	1	2	21.4844	0	1	1	0	140	70	14.2	10.00	32.9	244	12	18	78	12	7.9	1.4	1.58	3.67	0.69	2.40	33.1	2
1812	0	67	2	1	20.5087	0	0	0	0	142	85	13.0	5.30	43.3	342	22	28	90	11	9.1	1.5	0.72	4.98	1.57	3.11	37.7	0
1813	0	54	2	1	24.4701	0	0	0	0	121	80	12.9	3.93	41.0	191	14	23	76	30	12.2	2.6	1.59	5.39	1.17	3.46	38.3	2
1814	0	49	2	1	19.56	0	0	0	0	123	65	12.5	4.03	44.7	141	12	19	94	18	11.2	3.0	0.94	3.98	1.17	2.75	31.2	0
1815	0	65	2	1	24.8889	0	0	0	0	142	77	13.0	4.78	39.6	214	20	25	98	18	13.2	6.3	1.09	4.06	1.11	2.46	35.3	0
1816	0	69	2	1	23.4602	1	1	1	0	191	85	12.3	5.58	44.1	169	23	27	106	47	8.1	2.7	1.14	5.01	1.52	3.12	31.2	2
1817	0	64	2	1	20.8247	0	0	0	0	142	67	13.4	5.37	33.7	290	36	42	145	79	4.8	5.2	1.57	5.33	1.24	3.37	34.5	0
1818	0	69	1	1	26.3	0	1	0	0	153	92	12.8	5.65	43.1	140	37	26	76	45	9.0	1.8	1.94	5.23	1.16	3.11	42.4	2
1819	0	55	2	2	24.97	0	0	0	0	132	86	11.8	5.23	44.1	240	5	14	67	31	21.0	0.4	2.23	4.77	1.68	2.96	40.6	0
1820	0	56	2	1	22.6667	0	0	0	0	124	76	11.9	5.00	48.7	119	9	15	85	11	9.7	6.8	0.87	5.21	1.33	3.43	30.0	0
1821	0	59	2	1	22.2222	0	0	0	0	97	65	13.1	5.30	46.2	114	11	15	75	13	8.9	2.2	0.80	4.97	1.42	3.17	47.1	2
1822	0	14	1	1	16.7	0	0	0	0	124	75	12.7	5.04	48.9	115	15	18	394	13	7.6	4.4	1.86	2.96	1.28	1.17	39.8	0
1823	0	15	1	1	24.0	0	0	0	0	141	79	13.9	4.55	45.7	311	15	18	89	27	4.0	3.1	1.02	3.69	0.80	2.75	32.2	3
1824	0	34	2	2	19.8378	0	0	0	0	121	85	12.9	3.95	42.4	171	14	14	32	9	7.1	6.4	0.66	4.07	1.71	1.96	27.6	2
1825	0	63	2	0	21.2084	1	1	1	0	160	80	12.7	4.66	46.6	170	13	18	90	9	13.0	2.8	0.74	4.25	1.37	2.71	33.0	1
1826	0	70	1	0	17.1	0	0	0	2	133	66	13.0	4.26	37.7	194	18	19	89	14	7.8	3.3	0.77	3.73	1.24	2.25	33.2	0
1827	0	37	1	2	24.1061	0	0	0	0	108	69	12.6	4.38	45.0	167	23	22	62	29	11.1	3.8	2.47	4.35	1.00	2.46	39.3	1
1828	0	63	2	0	21.3593	0	1	0	0	159	111	12.8	3.84	37.7	178	16	18	103	51	14.0	3.7	1.66	3.41	0.93	1.93	30.5	0
1829	0	61	2	1	22.3081	0	0	0	0	132	83	12.3	4.05	41.0	185	18	18	61	19	7.9	1.6	1.02	4.97	1.18	3.58	33.7	0
1830	0	18	1	1	18.0	0	0	0	0	120	73	13.5	3.88	43.4	63	14	19	70	13	6.8	8.1	1.38	3.31	0.89	2.08	32.9	2
1831	0	66	1	0	23.5283	0	0	0	0	129	87	12.2	4.58	45.8	162	32	39	84	27	7.3	8.7	0.90	4.39	1.40	2.75	29.5	0
1832	0	16	1	1	26.5279	0	0	0	0	106	62	13.1	4.08	42.1	251	14	17	77	29	8.3	8.5	1.13	3.60	1.04	2.07	36.2	2
1833	0	42	2	0	23.9507	0	0	0	0	107	67	12.5	4.04	39.4	137	15	21	102	14	11.7	4.2	1.65	4.04	1.07	2.30	38.0	2
1834	0	65	1	0	22.0386	0	1	1	2	190	159	12.7	5.70	39.8	172	9	17	69	16	8.6	10.4	2.69	4.64	0.94	2.70	41.8	2
1835	0	17	1	1	23.5323	0	0	0	0	122	74	13.9	3.71	42.3	167	17	20	83	26	10.1	3.0	0.85	3.97	0.95	2.70	31.4	0
1836	0	10	2	0	14.6	0	0	0	0	98	57	14.2	4.95	41.8	182	11	22	190	11	9.3	3.1	0.60	3.13	1.30	1.58	37.9	2
1837	0	63	2	0	21.2306	0	0	0	0	117	73	13.0	5.05	41.3	174	14	13	83	24	12.4	1.6	0.76	5.05	1.42	3.43	33.4	0
1838	0	23	1	2	22.7613	0	0	0	0	125	80	12.6	4.16	48.4	140	27	30	93	20	29.7	0.9	1.33	3.77	1.10	2.23	34.2	2
1839	0	19	1	1	25.6044	0	0	0	0	113	39	14.1	5.72	45.3	275	9	13	75	17	16.7	1.1	0.76	4.45	1.01	3.11	31.6	2
1840	0	63	2	1	NA	0	0	0	0	119	60	13.1	4.30	42.6	130	28	23	119	25	14.5	2.7	1.26	4.79	1.12	3.14	37.3	0
1841	0	83	2	1	NA	0	1	1	0	124	41	13.6	6.05	39.7	164	10	15	42	21	13.0	2.0	0.91	4.20	1.27	2.35	36.8	1
1842	0	61	2	0	22.3214	1	0	0	0	106	60	11.9	6.34	20.0	163	14	26	102	17	9.5	0.7	2.60	12.54	2.89	7.38	75.8	0
1843	0	48	1	1	24	0	0	0	2	131	80	13.6	5.60	40.0	135	26	16	78	60	20.5	0.5	2.11	5.53	1.10	3.59	33.1	1
1844	0	51	2	2	20.2848	0	1	0	0	155	97	12.0	3.84	44.8	116	76	38	62	91	5.5	7.1	1.52	5.31	1.21	3.68	41.6	1
1845	0	32	1	1	23.5758	0	0	0	0	142	76	14.1	4.79	37.4	335	8	13	83	21	6.5	2.6	0.65	2.21	0.80	0.97	31.3	0
1846	0	14	1	0	14.0	0	0	0	0	110	78	13.9	3.93	45.7	252	14	19	351	19	19.2	4.3	0.81	3.78	1.35	2.07	28.8	2
1847	0	75	2	0	22.5689	1	1	0	0	123	76	14.4	10.12	43.5	194	46	30	84	43	10.4	2.1	1.61	5.11	1.34	3.36	36.5	0
1848	0	52	2	2	NA	0	0	0	0	128	78	14.5	5.01	32.6	207	65	39	295	205	5.3	4.2	0.49	3.27	1.10	1.98	29.2	1
1849	0	56	2	1	22.6562	0	0	0	0	94	60	12.8	4.49	43.2	180	42	33	81	31	14.5	NA	1.03	4.42	0.89	3.06	NA	3
1850	0	58	1	1	NA	1	1	0	1	120	70	12.1	6.23	45.0	181	32	20	78	25	7.8	1.4	1.70	4.13	1.29	2.06	42.4	3
1851	0	43	2	0	NA	0	0	0	0	120	73	12.9	5.20	42.2	254	23	22	70	21	10.7	1.0	2.77	4.35	0.95	2.14	NA	0
1852	0	77	2	1	22.3133	1	1	1	0	130	85	13.1	7.50	41.7	193	16	16	76	22	12.5	2.6	1.86	4.45	1.51	1.87	41.7	1
1853	0	22	2	2	NA	0	0	0	0	90	58	13.6	4.06	35.0	119	110	76	119	57	5.7	3.8	1.30	2.64	0.56	1.63	39.9	0
1854	0	24	2	2	NA	0	0	0	0	101	62	13.3	4.18	46.0	167	19	18	82	13	7.0	4.8	0.36	4.52	2.02	2.08	52.6	0
1855	0	62	2	1	17.6486	0	0	0	0	124	78	12.3	4.78	44.0	255	10	15	74	10	10.2	0.7	0.63	4.46	2.15	1.80	40.8	0
1856	0	56	2	0	20.4	0	0	0	0	106	74	13.8	5.10	45.1	257	15	18	112	36	5.3	2.9	1.77	4.73	1.10	3.11	38.5	2
1857	0	33	2	2	20.7186	0	0	0	0	111	62	12.2	4.47	46.9	165	26	26	56	25	9.2	33.3	0.64	4.59	1.73	2.43	36.9	0
1858	0	18	1	1	NA	0	0	0	0	108	64	13.6	3.89	49.7	140	10	16	69	12	13.9	11.2	0.45	4.42	1.99	2.08	35.6	2
1859	0	70	2	0	19.6594	0	0	0	0	160	83	13.2	5.11	44.4	207	17	18	67	15	9.4	4.5	0.89	6.23	2.01	3.43	42.6	1
1860	0	29	1	1	21.1073	0	0	0	2	130	70	13.4	4.89	46.6	188	13	17	54	25	8.4	0.8	1.08	5.56	1.31	3.68	38.9	0
1861	0	31	2	2	19.5	0	0	0	0	110	64	13.2	4.23	38.3	100	76	45	63	18	8.8	7.9	0.50	3.87	1.87	1.46	37.4	0
1862	0	64	2	1	22.83	0	1	0	0	120	82	12.8	4.72	36.1	236	41	29	102	63	5.8	8.8	1.17	3.82	1.10	2.32	33.9	0
1863	0	56	2	1	25.8	0	0	0	0	97	64	12.6	4.65	41.3	237	10	21	131	30	10.1	4.9	2.24	4.29	1.21	2.44	38.9	0
1864	0	27	1	2	21.9768	0	0	0	0	110	70	14.2	4.34	45.5	215	25	27	71	20	11.3	20.0	1.14	3.87	1.21	2.19	38.5	3
1865	0	67	2	0	18.6	0	0	0	0	123	68	12.8	4.44	42.0	147	12	17	81	18	10.1	1.4	1.09	4.64	1.97	1.85	50.3	2
1866	0	53	2	1	22.3317	0	0	0	0	127	71	12.7	5.22	44.9	188	12	22	87	27	11.8	4.6	1.47	6.81	1.93	3.76	56.6	2
1867	0	88	2	2	22.4826	1	1	1	0	143	78	24.3	5.87	42.4	93	13	16	65	20	8.0	1.7	1.78	3.92	1.31	2.04	33.3	0
1868	0	42	2	1	22.31	0	0	1	0	110	70	13.2	4.71	40.5	209	9	14	58	13	7.8	9.0	1.06	3.34	1.08	1.78	30.9	1
1869	0	34	2	1	21.4	0	0	0	0	120	72	12.6	4.19	42.1	128	16	21	71	8	8.7	0.3	1.79	5.36	1.47	3.06	44.8	1
1870	0	68	2	1	20.8728	0	1	0	0	140	86	12.0	5.38	43.3	200	15	18	68	15	12.6	4.0	1.62	4.60	1.40	2.49	43.2	0
1871	0	49	1	1	18.33	0	0	0	2	116	80	13.3	5.36	44.6	167	16	26	103	61	13.2	2.2	1.00	4.38	1.42	2.59	43.8	0
1872	0	33	2	2	NA	0	0	0	0	121	94	13.4	4.18	43.3	203	14	17	34	14	8.8	0.4	1.01	5.43	2.08	2.67	37.3	1
1873	0	82	1	2	20.9572	1	1	0	0	140	98	14.4	7.80	44.9	149	27	22	69	15	15.1	2.1	0.67	3.49	1.22	1.89	30.6	2
1874	0	63	1	0	22.4913	0	0	0	2	112	70	13.7	4.80	39.2	109	22	29	94	25	5.6	7.0	4.38	4.49	0.75	2.28	47.5	1
1875	0	72	2	0	20	0	1	1	0	179	85	12.6	5.68	45.4	121	17	26	104	24	8.7	2.2	0.69	4.05	1.84	1.79	36.0	0
1876	0	52	2	1	19.5556	0	0	0	0	110	75	12.1	5.88	42.5	152	9	20	106	18	10.9	1.6	0.72	5.77	1.76	3.43	35.9	1
1877	0	62	2	1	19.313	0	1	1	0	150	78	11.9	5.67	41.0	215	16	25	77	35	5.8	8.9	1.55	5.95	1.83	3.77	41.4	3
1878	0	68	2	0	23.63	0	1	0	0	134	84	12.7	6.90	44.4	179	12	19	85	31	5.3	3.2	1.43	4.33	1.52	2.48	38.3	2
1879	0	38	1	2	24.38	0	0	0	0	112	78	12.6	5.08	46.9	240	36	20	65	49	14.7	10.1	2.65	4.37	0.91	2.58	35.0	1
1880	0	36	1	1	25.258	0	0	0	0	110	84	13.0	4.62	40.6	154	36	19	101	23	11.1	4.3	1.31	4.51	0.83	3.05	30.9	1
1881	0	24	2	2	17.6	0	0	0	0	127	85	14.0	4.23	44.1	136	12	19	74	10	17.3	5.3	0.54	3.77	1.56	1.93	28.1	2
1882	0	66	1	1	26.5877	0	1	0	1	188	126	12.5	5.15	42.2	114	19	21	74	17	10.8	0.8	0.77	3.78	1.40	2.07	25.2	0
1883	0	41	2	1	25.1674	0	0	0	0	119	82	13.3	5.29	44.2	228	16	19	63	12	14.1	5.3	0.70	5.04	1.51	2.91	41.9	1
1884	0	68	2	1	20.5	0	0	0	0	118	68	13.7	6.40	38.0	264	10	14	85	14	7.0	0.8	1.33	4.99	1.40	2.64	31.3	0
1885	0	77	1	0	25.7117	0	1	1	1	136	86	13.5	6.06	41.7	198	15	16	84	18	10.7	2.2	1.45	3.35	1.23	1.43	27.9	1
1886	0	53	2	2	21.8	0	0	0	0	133	85	12.9	4.43	43.6	285	24	22	82	17	14.0	51.7	1.12	4.97	1.49	2.87	41.6	1
1887	0	62	1	1	25.123	0	0	0	2	134	90	14.1	7.77	44.1	220	25	23	87	38	11.2	2.8	0.52	4.58	1.43	3.03	31.4	0
1888	0	13	2	1	20.43	0	0	0	0	100	75	13.7	4.55	46.9	218	12	13	84	12	4.9	5.5	1.40	3.11	0.93	1.86	46.8	1
1889	0	77	1	1	NA	0	1	0	2	136	86	13.6	4.06	38.0	48	12	19	112	12	9.9	1.7	1.81	4.82	1.21	3.17	41.6	0
1890	0	28	2	2	20.32	0	0	0	0	114	82	14.1	4.02	44.3	150	8	15	49	13	10.1	9.3	0.74	4.61	1.78	2.54	41.7	1
1891	0	55	1	1	19.95	0	0	0	2	118	82	13.9	4.72	41.5	110	15	16	59	13	9.3	7.6	0.83	5.25	1.63	3.08	34.6	2
1892	0	15	1	1	19.05	0	0	0	0	117	81	13.8	4.35	45.4	180	26	24	179	17	8.8	5.3	1.23	3.23	1.57	1.20	36.7	1
1893	0	47	2	1	21.8704	0	0	0	0	127	70	13.0	4.17	45.5	102	22	29	98	22	11.6	0.8	1.04	4.96	1.53	2.90	41.1	2
1894	0	34	2	2	23.1399	0	0	0	0	123	78	13.1	4.38	43.2	167	29	23	58	15	6.8	8.7	0.73	5.33	1.75	3.01	45.3	2
1895	0	61	1	1	18.8189	0	0	1	0	127	76	13.3	3.62	37.1	184	18	20	109	12	9.2	11.3	0.66	3.71	1.24	2.25	30.0	2
1896	0	20	1	2	21.805	0	0	0	2	102	66	12.8	4.31	45.6	208	33	21	73	36	5.0	7.2	2.12	4.10	1.40	2.42	38.2	3
1897	0	33	1	2	25.7117	0	1	0	0	151	92	12.7	5.57	45.1	301	25	19	67	48	10.8	3.3	1.92	3.50	0.82	1.98	45.5	0
1898	0	36	2	2	NA	0	0	0	0	114	69	12.2	4.58	41.4	103	24	16	32	20	8.9	1.4	0.47	5.67	2.22	3.10	40.8	1
1899	0	35	2	1	20.0363	0	0	0	0	136	92	12.5	3.71	42.2	205	19	14	76	14	8.4	6.2	0.98	4.10	1.37	2.37	29.7	2
1900	0	72	1	2	21.0962	0	0	0	0	128	85	13.0	4.89	44.0	225	20	28	74	18	11.5	10.7	1.79	4.59	1.25	2.84	40.0	1
1901	0	63	1	1	23.0203	0	0	0	2	127	78	12.8	4.65	40.9	161	29	27	130	47	12.1	12.1	2.47	4.84	1.01	2.75	37.2	2
1902	0	79	1	2	28.3447	0	1	1	1	128	79	13.4	5.08	38.2	156	16	15	60	26	9.5	10.3	1.26	4.40	1.02	3.18	27.7	2
1903	0	60	2	1	20.8	0	0	0	0	114	80	13.5	5.05	43.0	113	11	18	70	9	12.0	1.2	1.08	4.74	1.84	2.03	53.2	0
1904	0	47	1	2	23.3338	1	1	0	0	141	85	13.3	6.90	43.8	111	18	15	66	17	13.5	4.2	2.13	3.38	0.71	1.89	28.5	3
1905	0	36	2	0	21.6	0	0	0	0	100	61	13.7	4.02	44.2	223	23	19	52	12	20.0	0.6	1.45	3.15	1.31	1.02	39.4	2
1906	1	73	2	1	31.5963	0	1	0	0	136	80	12.5	5.99	47.1	206	17	17	72	24	12.3	1.7	2.24	4.05	1.03	2.30	39.3	1
1907	0	40	1	0	25.26	0	0	0	2	129	90	12.8	5.31	45.6	136	44	26	74	20	10.3	1.3	0.67	2.95	1.08	1.67	36.9	1
1908	0	60	1	1	23.821	0	0	0	2	128	92	14.1	4.24	38.8	162	27	33	77	23	14.0	6.7	1.17	4.17	0.72	2.86	31.2	2
1909	0	48	2	2	NA	0	0	0	0	107	67	13.7	6.05	44.5	271	18	26	52	24	24.7	5.3	3.16	4.67	1.01	2.14	47.6	1
1910	0	62	2	1	21.2306	0	1	0	0	138	69	13.4	4.82	40.2	93	52	41	165	486	18.3	5.8	0.83	5.00	1.69	2.79	53.2	1
1911	0	78	2	0	17.9688	0	1	1	0	112	70	13.5	5.90	39.3	110	9	19	45	18	14.2	18.2	0.90	3.94	1.22	1.96	45.1	1
1912	0	41	2	1	20.7241	0	0	0	0	107	77	13.4	4.52	43.9	286	32	23	61	22	12.0	2.3	0.87	3.50	0.86	2.54	28.7	2
1913	0	21	1	2	16.87	0	0	0	0	114	82	12.9	4.64	44.4	265	20	17	105	13	10.7	1.8	0.87	3.04	1.63	0.81	53.2	2
1914	1	39	2	2	27.1	0	0	0	0	112	82	13.0	5.70	41.9	85	10	12	51	23	19.1	1.2	0.86	4.12	1.24	2.59	29.3	2
1915	0	83	1	1	22.5827	0	1	1	1	146	88	13.4	6.58	38.4	145	24	25	40	16	13.6	2.1	0.96	5.54	1.10	4.07	29.3	1
1916	0	40	1	2	25.0593	0	1	1	1	123	85	13.2	4.71	47.2	82	62	33	83	55	15.4	1.4	1.79	3.28	0.81	1.94	27.8	1
1917	0	62	2	1	19.736	0	0	0	0	125	86	13.3	4.91	43.1	206	24	28	68	117	12.9	3.1	1.84	5.52	1.53	3.37	34.5	1
1918	1	63	1	0	28.4005	0	0	0	2	136	87	14.0	6.34	44.8	256	17	16	74	25	12.0	3.0	0.79	4.43	1.42	2.73	34.7	0
1919	0	59	2	0	21.4844	0	0	1	0	137	82	13.4	4.85	43.8	154	32	29	82	26	11.3	4.2	1.32	4.08	1.48	2.20	27.5	0
1920	0	55	2	0	24.5578	0	0	0	0	126	88	13.1	6.13	39.1	130	31	32	101	11	14.5	3.9	1.49	4.44	0.96	2.93	34.6	0
1921	0	80	2	0	21.8787	1	1	0	0	110	70	13.2	5.88	48.4	332	18	23	93	46	10.6	2.1	1.67	4.69	1.23	3.01	32.9	2
1922	0	69	1	0	21.5139	0	0	1	0	103	63	13.9	5.09	38.6	113	17	17	57	38	8.9	2.6	1.81	2.90	0.68	1.58	39.1	1
1923	0	61	2	1	25.8	0	0	0	0	135	78	NA	4.40	38.4	182	10	24	61	14	17.2	0.8	2.13	5.30	1.00	2.89	53.2	1
1924	1	49	2	0	NA	0	0	0	0	122	79	13.2	5.71	37.9	179	10	11	110	16	13.0	0.9	11.34	6.59	0.78	0.67	84.9	2
1925	0	67	1	0	23.2422	0	1	1	0	130	80	NA	5.36	41.7	259	56	29	89	23	18.0	0.6	2.43	5.05	1.06	2.82	44.2	0
1926	0	34	1	1	25.583	0	0	0	0	102	67	14.6	6.88	33.3	130	24	18	115	166	15.3	0.9	5.35	7.42	0.86	2.49	67.8	0
1927	0	58	2	0	14.5	1	0	0	0	138	81	13.5	6.20	39.4	192	16	17	77	13	3.9	3.9	1.78	4.63	1.16	2.80	34.5	0
1928	0	78	2	0	21.9076	1	0	1	0	112	66	12.0	7.55	42.7	202	16	20	49	21	11.1	2.0	6.29	4.54	0.93	1.39	70.3	0
1929	0	45	2	0	19.7	0	0	0	0	126	94	13.6	4.57	40.6	209	11	15	55	8	6.9	2.4	0.73	3.17	1.28	1.56	NA	2
1930	0	40	2	1	19.53	0	0	0	0	100	70	12.8	4.21	42.9	214	25	27	56	24	9.9	4.3	0.92	5.34	1.49	3.47	30.3	1
1931	0	48	2	1	19.8	0	0	0	0	126	68	17.9	4.51	36.2	273	74	26	83	63	20.2	12.5	1.33	3.93	1.00	2.87	59.0	2
1932	0	75	1	0	22	0	0	0	0	120	68	13.2	5.20	34.8	212	47	43	150	102	11.7	34.5	1.39	3.39	0.79	2.19	33.1	0
1933	0	53	1	0	22.2519	0	0	0	2	137	94	13.6	4.46	42.0	94	23	21	79	13	17.5	2.8	1.12	4.40	1.29	2.48	27.7	1
1934	0	26	1	2	24.5358	0	0	0	0	121	95	14.2	6.96	41.7	198	41	32	73	56	11.0	4.0	1.01	2.71	0.68	1.56	49.1	3
1935	0	36	1	1	25.9311	0	0	0	2	113	78	13.8	6.41	44.9	205	27	19	84	28	14.3	3.3	0.53	5.29	1.35	3.64	36.1	1
1936	0	29	2	2	NA	0	0	0	0	120	80	12.6	4.42	42.7	183	32	25	51	13	8.0	2.0	1.33	4.97	1.41	2.81	41.5	1
1937	0	64	2	1	18.75	0	0	0	0	109	69	13.4	4.29	45.1	171	21	22	101	12	22.4	3.4	1.42	4.60	1.48	2.23	43.4	1
1938	0	72	1	0	15.4183	0	0	1	0	147	87	13.2	4.93	40.7	210	34	39	62	29	7.3	2.8	0.73	4.33	1.40	2.46	34.2	1
1939	0	81	1	0	20.3	0	0	0	2	141	61	13.2	5.00	37.2	128	12	14	99	20	4.8	8.8	1.08	4.49	1.19	2.93	27.2	2
1940	0	44	2	2	20.657	0	0	0	0	115	72	13.4	4.17	45.2	257	8	13	56	15	7.2	0.6	0.66	5.18	1.93	2.27	55.2	0
1941	0	56	2	1	NA	0	0	0	0	139	80	12.1	4.88	47.2	145	60	35	150	51	8.9	5.0	3.43	5.02	1.30	2.60	32.5	2
1942	0	53	2	2	22.4091	0	0	0	0	138	86	13.7	4.69	43.3	110	16	13	107	15	8.1	2.2	0.54	4.29	1.63	2.20	35.9	2
1943	0	15	1	1	NA	0	0	0	0	135	91	15.4	4.16	43.0	187	6	11	103	12	12.4	2.0	0.46	3.93	0.97	2.65	27.2	0
1944	0	78	2	0	22.4766	1	1	0	0	144	91	12.0	7.39	42.9	147	17	17	83	62	11.4	26.5	1.68	3.88	0.98	2.10	42.1	0
1945	0	32	2	2	18.3499	0	0	0	0	121	92	13.2	4.51	45.9	222	8	10	57	14	5.8	4.2	0.94	5.42	1.76	3.04	26.2	2
1946	0	52	2	1	21.6	0	0	0	0	125	75	NA	4.54	41.5	14	21	53	15	7.8	1.5	1.06	4.51	1.49	2.03	36.6	1
1947	0	40	2	2	19.1281	0	0	0	0	121	90	12.2	4.69	44.3	195	10	14	68	18	8.4	4.4	1.11	5.51	1.29	3.60	31.8	3
1948	1	71	2	0	26.4	1	1	1	0	134	81	12.8	8.32	45.2	240	28	23	60	21	7.9	2.7	1.15	3.90	1.14	2.30	28.0	1
1949	0	29	2	2	25.6428	0	0	0	0	124	92	12.8	4.56	47.0	200	15	23	62	58	12.1	2.7	1.31	4.00	1.32	2.12	33.9	0
1950	0	48	1	1	20.6173	0	0	0	0	120	89	13.6	4.07	41.7	215	29	22	71	19	14.1	4.0	0.78	5.59	1.21	4.23	29.8	2
1951	0	23	2	2	18.0	0	0	0	0	109	78	13.5	4.28	43.4	177	10	12	59	9	18.2	5.3	0.85	3.61	1.20	1.97	22.6	0
1952	0	30	2	2	21.8547	0	0	0	0	117	86	12.6	4.29	47.3	348	6	8	45	25	10.8	0.3	1.10	4.39	1.20	2.89	28.2	2
1953	0	74	2	1	20.371	0	0	0	0	149	78	12.4	5.33	39.9	159	15	24	54	18	11.2	5.7	0.69	4.37	1.47	2.43	25.8	1
1954	0	61	2	0	17.78	0	0	0	0	106	73	13.0	5.30	40.6	139	16	42	58	10	13.4	1.6	1.43	3.65	1.51	1.59	26.3	1
1955	0	45	1	2	22.902	0	0	0	2	105	75	13.7	4.18	43.4	182	23	20	70	17	10.7	1.3	1.32	4.83	1.00	3.23	28.0	1
1956	0	32	1	2	26.3206	0	0	0	0	123	78	14.7	3.81	41.4	181	6	11	57	30	24.5	0.4	1.94	4.59	0.75	3.18	38.5	2
1957	0	75	2	1	22.8928	0	0	1	0	120	80	12.7	4.67	44.9	200	18	21	73	13	12.3	0.4	0.84	6.03	1.44	4.06	35.6	1
1958	0	70	2	1	27.7662	1	1	1	0	120	70	12.1	8.40	44.7	156	14	19	91	60	9.5	NA	2.33	5.71	1.32	2.85	45.8	0
1959	1	33	1	2	28.5633	0	1	0	2	136	101	12.4	4.85	42.8	124	47	27	86	66	11.9	1.2	2.18	5.79	1.01	4.22	38.1	1
1960	0	34	2	2	37.1094	0	1	0	0	166	110	12.3	4.57	42.9	175	16	18	115	35	6.2	4.2	2.61	4.94	0.88	3.35	32.9	2
1961	0	72	1	1	19.8351	1	0	0	0	132	69	13.1	9.21	44.3	182	36	33	64	25	8.6	2.3	1.52	4.49	1.11	2.88	35.8	0
1962	0	53	2	0	22.5803	0	1	1	0	153	97	13.1	4.72	41.3	259	2	9	95	46	14.2	1.4	1.04	4.28	1.46	2.39	31.7	1
1963	0	66	2	0	24.5	0	0	0	0	144	71	12.7	4.88	40.8	139	14	16	52	16	8.2	2.2	1.14	5.59	1.63	3.22	37.4	0
1964	0	54	2	1	NA	0	0	0	0	102	73	13.2	7.57	44.6	187	15	20	128	12	12.9	1.3	0.48	5.16	1.43	3.36	35.8	0
1965	0	60	2	1	19.2	0	0	0	0	113	69	13.3	5.32	40.4	146	11	19	54	12	5.6	4.6	0.68	3.93	1.42	2.17	28.2	1
1966	0	58	2	1	24.974	0	1	0	0	146	83	13.1	5.00	41.5	159	14	20	96	82	12.4	11.0	1.12	4.20	1.74	1.76	48.5	2
1967	0	76	2	0	NA	1	1	1	0	151	87	NA	6.35	46.5	197	18	17	72	17	7.0	5.2	0.65	3.14	1.14	1.59	30.7	2
1968	0	70	1	0	NA	0	0	0	0	124	72	14.7	4.74	41.0	153	22	21	80	45	15.0	2.8	1.16	4.37	1.01	3.16	21.9	0
1969	0	67	2	1	23.2	0	0	0	0	121	75	NA	7.09	47.0	200	18	20	108	18	8.3	1.8	0.98	5.24	1.35	3.18	34.7	0
1970	0	51	2	0	NA	0	0	0	0	178	115	13.1	4.49	41.5	149	10	17	69	17	19.4	2.1	0.51	3.87	1.67	1.85	44.6	1
1971	0	46	2	2	NA	0	0	0	0	110	80	13.5	4.35	39.1	193	7	16	62	13	5.7	3.1	0.69	4.15	1.42	2.38	38.2	0
1972	0	80	2	1	19.1	0	1	0	0	127	86	14.1	4.75	35.5	152	15	28	75	42	11.2	2.5	0.62	3.99	1.29	2.26	25.4	3
1973	0	44	1	2	20.983	0	0	0	0	128	82	13.7	4.39	45.2	191	18	14	79	25	41.0	1.5	1.00	4.69	1.12	3.18	29.3	2
1974	0	59	1	1	NA	1	1	0	2	135	79	13.2	5.40	38.3	113	8	11	77	29	10.2	3.3	0.79	4.34	0.99	3.25	23.7	0
1975	0	64	1	1	22.6602	0	1	0	2	109	78	13.4	3.92	43.8	184	26	25	60	18	17.6	4.9	0.91	2.87	0.95	1.62	20.7	1
1976	0	76	1	2	24.8	1	1	1	0	140	76	14.3	4.29	43.1	118	10	21	84	11	17.0	3.2	0.62	3.71	1.15	2.21	21.7	0
1977	0	76	2	0	23.0681	1	1	1	0	128	79	13.1	5.18	42.4	126	17	22	79	18	11.7	1.9	1.81	4.04	0.79	2.25	34.0	2
1978	0	63	2	1	22.8707	0	0	0	0	151	93	12.2	4.77	41.9	124	21	22	109	30	9.1	5.5	1.10	4.07	1.32	2.27	39.3	1
1979	0	74	2	1	25.5	0	0	0	0	125	76	13.5	5.07	42.4	195	14	24	68	15	11.9	9.9	1.41	5.94	1.31	4.03	37.2	1
1980	0	61	2	2	13.7	0	0	1	0	118	73	13.6	4.15	39.4	208	17	24	44	41	14.7	1.2	0.82	4.75	1.23	3.14	33.3	3
1981	0	47	2	1	19.9829	0	0	0	0	117	97	13.1	4.69	44.1	263	3	17	61	20	12.0	3.4	0.86	6.39	1.81	4.31	31.8	0
1982	0	76	2	1	NA	0	0	0	0	126	65	14.4	7.46	38.3	269	10	19	87	11	11.1	1.9	0.65	5.06	2.05	2.38	44.0	0
1983	0	63	2	1	16.65	0	0	0	0	109	74	13.3	4.32	45.0	173	13	27	77	22	18.1	0.8	1.08	6.86	2.31	3.93	39.5	1
1984	0	48	2	2	21.23	0	0	0	0	101	91	12.8	5.60	42.9	190	15	21	64	17	8.9	2.2	1.93	5.37	1.18	3.44	35.2	2
1985	0	69	2	0	26.0375	0	0	0	0	134	73	NA	4.58	42.1	246	22	28	56	44	10.4	6.3	1.66	6.37	1.47	4.21	40.9	1
1986	0	50	2	1	16.7969	0	1	0	0	104	71	24.6	5.70	39.1	247	16	26	62	44	16.2	4.0	0.70	4.45	1.63	2.51	33.6	1
1987	0	48	1	1	NA	0	0	0	0	136	76	13.3	5.63	45.1	189	14	20	75	24	25.5	3.4	1.11	5.11	1.19	3.62	32.9	1
1988	0	30	2	1	NA	0	0	0	0	110	79	13.1	3.88	46.6	188	9	19	87	9	9.5	3.5	0.87	4.95	1.94	2.33	34.2	0
1989	0	27	1	1	20.5006	0	0	0	0	138	98	12.6	5.25	44.2	259	19	16	79	25	12.3	1.9	0.43	4.93	1.31	3.18	30.3	2
1990	0	45	1	1	20.3	0	0	0	0	102	70	14.0	4.35	44.8	130	12	18	50	14	12.9	0.4	0.55	4.29	1.10	2.83	31.6	0
1991	0	51	2	1	28.5	0	0	0	0	117	70	13.7	4.32	35.9	141	27	28	102	51	4.8	1.5	0.80	3.68	1.25	2.05	36.3	0
1992	0	70	2	1	24.2	0	1	0	0	155	97	12.8	6.21	44.3	122	25	29	71	29	12.2	64.2	1.29	6.05	1.53	3.59	41.2	0
1993	0	78	2	0	24.1415	1	1	0	0	185	82	12.7	7.96	38.8	115	20	18	79	15	7.4	9.0	6.71	7.33	0.99	2.94	70.1	1
1994	0	49	1	1	23	0	0	0	2	130	81	13.4	3.63	46.4	192	21	20	85	21	12.1	1.9	1.30	4.36	1.41	2.38	46.3	2
1995	1	73	2	1	32.4619	0	1	0	0	136	83	13.2	5.38	40.6	178	29	20	94	47	9.3	2.3	1.85	4.56	1.07	2.98	30.2	1
1996	0	59	1	0	26.5	0	0	0	1	114	69	12.6	4.93	43.4	235	39	27	66	29	12.0	1.3	1.62	5.21	1.27	3.40	33.9	2
1997	0	82	2	1	19.6311	0	1	1	0	162	70	12.1	4.41	40.4	208	17	22	71	17	8.1	3.4	0.60	4.24	1.97	1.77	34.8	1
1998	0	62	1	2	25.16	0	0	0	2	108	70	13.6	4.53	37.4	221	15	12	75	20	8.2	2.7	1.07	4.27	0.91	2.99	22.4	0
1999	1	75	2	1	25.204	0	1	1	0	163	100	16.0	8.34	39.0	233	24	19	45	16	9.5	2.2	0.91	3.65	1.55	1.70	30.8	1
[truncated: 652 more rows]

## Sheet: Variable_Annotation
Variable	Annotation	Format of text
ID	Idenfier of each patient	Numeric
NAFLD	Did the patient have a diagnosis of NAFLD?	0="No", 1="Yes"
Age	Age of each patient, years	Numeric
Sex	Sex of each patient	1=male, 2=female
EDU	Educational level	0=low, 1=medium, 2=high
BMI	Body mass index, kg/m^2	Numeric, NA=not avaiable
DM	Did the patient have a diagnosis of diabetes?	0="No", 1="Yes"
HYP	Did the patient have a diagnosis of hypertension?	0="No", 1="Yes"
CHD	Did the patient have a diagnosis of coronary heart disease?	0="No", 1="Yes"
Smoking	Smoking status	0="Never", 1="Past", 2="Current"
SBP	Systolic blood pressure, mmHg	Numeric
DBP	Diastolic blood pressure, mmHg	Numeric
PT	Prothrombin time, s	Numeric, NA=not avaiable
FBG	Fasting blood glucose, mmol/L	Numeric, NA=not avaiable
ALB	Albumin, g/L	Numeric
PLT	Platelet count, x10^9/L	Numeric
ALT	Alanine aminotransferase, U/L	Numeric
AST	Aspartate aminotransferase, U/L	Numeric
ALP	Alkaline phosphatase, U/L	Numeric, NA=not avaiable
GTT	γ-glutamyltransferase, U/L	Numeric
TB	Total bilirubin, umol/L	Numeric
BA	Bile acid, umol/L	Numeric, NA=not avaiable
TG	Triglycerides, mmol/L	Numeric
TC	Total cholesterol, mmol/L	Numeric
HDL_C	High-density lipoprotein cholesterol, mmol/L	Numeric
LDL_C	Low-density lipoprotein cholesterol, mmol/L	Numeric
ApoE	Apolipoprotein E, mg/L	Numeric, NA=not avaiable
ABO	ABO blood group	0="O", 1="A", 2="B", 3="AB"
